# Supplementary material for: Interrogations of single-cell RNA splicing landscapes with SCASL define new cell identities with physiological relevance
Source: Nat Commun. 2024 Mar 9;15:2164. doi: 10.1038/s41467-024-46480-9 (PMC10925056; doi:10.1038/s41467-024-46480-9)
Supplement: Supplementary file 4 — Source Data [file 41467_2024_46480_MOESM4_ESM.xlsx]

## Sheet: Figure 2A
Run	type	x	y	cluster
SRR8319643	Metastasis	-2.88439	-15.0419	0
SRR8319396	Tumor	17.9067	-4.98811	1
SRR8319259	Metastasis	14.683	0.282225	1
SRR8319682	Metastasis	-0.460097	-14.2966	0
SRR8319675	Metastasis	-10.8568	-13.3207	0
SRR8319669	Metastasis	-27.5141	8.52081	2
SRR8319569	Tumor	21.3687	0.675809	1
SRR8319637	Metastasis	-1.71267	-15.6883	0
SRR8319324	Tumor	-16.7688	9.2216	2
SRR8319764	Tumor	-21.4228	8.04561	2
SRR8319853	Metastasis	-19.4251	6.60166	2
SRR8319347	Tumor	-14.1122	8.91231	2
SRR8319905	Tumor	28.8575	-2.00609	1
SRR8319885	Metastasis	-7.58537	-11.2791	0
SRR8319657	Metastasis	-27.2734	7.28507	2
SRR8319724	Tumor	-18.8785	12.7426	2
SRR8319634	Metastasis	-8.53464	-13.0939	0
SRR8319789	Tumor	-1.17094	-2.18942	1
SRR8319338	Tumor	-18.1971	12.629	2
SRR8319735	Tumor	-0.951479	0.0952736	1
SRR8319557	Tumor	0.543653	3.11788	1
SRR8319556	Tumor	19.6854	-4.74489	1
SRR8319826	Metastasis	10.8964	-7.93504	0
SRR8319793	Tumor	-1.7875	-3.65915	1
SRR8319770	Tumor	-21.1849	14.5141	2
SRR8319741	Tumor	-21.3904	17.8325	2
SRR8319915	Tumor	21.9942	-4.13416	1
SRR8319561	Tumor	12.8454	-3.11757	1
SRR8319959	Tumor	30.2007	-1.43122	1
SRR8319288	Metastasis	-27.2587	9.51791	2
SRR8319966	Tumor	19.415	-6.09407	1
SRR8319251	Metastasis	-32.4741	9.57634	2
SRR8319322	Tumor	-13.3367	14.8302	2
SRR8319656	Metastasis	0.0200457	-15.7354	0
SRR8319689	Metastasis	-27.3713	7.74775	2
SRR8319891	Tumor	21.7123	-2.29484	1
SRR8319972	Tumor	21.6521	-2.61345	1
SRR8319305	Metastasis	-22.5375	9.36381	2
SRR8319848	Metastasis	3.10066	-10.304	0
SRR8319668	Metastasis	-6.67127	-15.1606	0
SRR8319333	Tumor	1.77176	-1.40695	1
SRR8319712	Tumor	-9.64363	-3.4578	1
SRR8319710	Tumor	-19.3232	7.76691	2
SRR8319547	Tumor	9.5549	-1.12687	1
SRR8319952	Tumor	31.6063	-1.72658	1
SRR8319761	Tumor	0.552468	-4.19614	1
SRR8319585	Tumor	13.8817	-0.694395	1
SRR8319319	Tumor	-2.99849	0.564877	1
SRR8319674	Metastasis	-9.90907	-4.63309	1
SRR8319875	Metastasis	-2.70882	-9.51577	0
SRR8319678	Metastasis	0.143821	-15.3224	0
SRR8319606	Metastasis	-2.1328	-13.2275	0
SRR8319858	Metastasis	22.6631	3.80311	1
SRR8319819	Metastasis	1.49242	-10.5371	0
SRR8319951	Tumor	30.5641	-1.36615	1
SRR8319924	Tumor	20.8924	-5.31124	1
SRR8319860	Metastasis	23.3098	4.57983	1
SRR8319763	Tumor	-23.3159	14.4606	2
SRR8319709	Tumor	-21.3031	14.4928	2
SRR8319664	Metastasis	0.514777	-17.1086	0
SRR8319838	Metastasis	21.316	4.2285	1
SRR8319688	Metastasis	0.323974	-15.6078	0
SRR8319823	Metastasis	22.347	4.0707	1
SRR8319717	Tumor	-9.4343	-11.3704	0
SRR8319348	Tumor	-23.0489	15.6008	2
SRR8319846	Metastasis	6.2129	-9.61001	0
SRR8319877	Metastasis	-24.7499	8.15608	2
SRR8319785	Tumor	1.14437	-4.6961	1
SRR8319572	Tumor	7.10213	-3.13906	1
SRR8319907	Tumor	-24.3344	14.4105	2
SRR8319340	Tumor	2.7381	0.609786	1
SRR8319506	Tumor	-13.9127	14.3497	2
SRR8319587	Tumor	-3.5549	2.31686	1
SRR8319817	Metastasis	9.05715	-8.54211	0
SRR8319806	Metastasis	8.64176	-7.9847	0
SRR8319684	Metastasis	1.90287	-12.9579	0
SRR8319882	Metastasis	24.4177	1.60434	1
SRR8319897	Tumor	23.7582	-0.281273	1
SRR8319809	Metastasis	4.55148	-14.491	0
SRR8319573	Tumor	21.4512	-5.38513	1
SRR8319681	Metastasis	-10.2319	-13.3281	0
SRR8319686	Metastasis	-9.75703	-13.8184	0
SRR8319495	Metastasis	23.3793	1.47139	1
SRR8319964	Tumor	22.597	-4.87594	1
SRR8319567	Tumor	-14.415	14.944	2
SRR8319436	Metastasis	-26.9251	12.6128	2
SRR8319566	Tumor	-5.92679	-12.0577	0
SRR8319840	Metastasis	23.0909	3.29102	1
SRR8319827	Metastasis	-5.56419	-12.7979	0
SRR8319648	Metastasis	-9.17535	-13.7472	0
SRR8319923	Tumor	26.1568	-3.29854	1
SRR8319769	Tumor	-24.7652	8.99717	2
SRR8319350	Tumor	-13.489	8.35108	2
SRR8319825	Metastasis	-5.97083	-13.0365	0
SRR8319670	Metastasis	-7.18974	-14.9464	0
SRR8319445	Metastasis	-8.20197	-9.45604	0
SRR8319401	Tumor	25.2868	0.226582	1
SRR8319698	Tumor	3.59494	-4.65799	1
SRR8319590	Tumor	-19.8534	15.521	2
SRR8319549	Tumor	-13.499	11.903	2
SRR8319837	Metastasis	4.92082	-15.0153	0
SRR8319800	Metastasis	-32.1496	8.8054	2
SRR8319665	Metastasis	-0.877731	-16.4901	0
SRR8319747	Tumor	-16.8801	11.6615	2
SRR8319722	Tumor	-9.47884	-3.80493	1
SRR8319466	Metastasis	-2.13813	2.96841	1
SRR8319927	Tumor	23.8295	-1.77965	1
SRR8319402	Tumor	24.8694	0.249267	1
SRR8319782	Tumor	-20.6822	15.4122	2
SRR8319354	Tumor	1.42784	-14.3533	0
SRR8319881	Metastasis	25.0065	1.81192	1
SRR8319527	Tumor	2.26574	-2.90121	1
SRR8319593	Tumor	7.42166	-2.18863	1
SRR8319635	Metastasis	-0.939388	-14.1764	0
SRR8319847	Metastasis	-27.9937	7.96873	2
SRR8319349	Tumor	-16.0334	9.68855	2
SRR8319701	Tumor	-18.6031	11.6095	2
SRR8319453	Metastasis	10.1044	-0.847756	1
SRR8319492	Metastasis	11.5572	-5.81852	0
SRR8319955	Tumor	31.3782	-0.988356	1
SRR8319867	Metastasis	2.38617	-10.7083	0
SRR8319327	Tumor	2.95463	2.48724	1
SRR8319356	Tumor	-17.7735	14.0276	2
SRR8319765	Tumor	-9.3236	-2.97388	1
SRR8319719	Tumor	-1.8499	1.66342	1
SRR8319614	Metastasis	-0.842669	-16.2403	0
SRR8319866	Metastasis	5.17696	-9.32406	0
SRR8319437	Metastasis	22.9126	2.54099	1
SRR8319773	Tumor	2.99247	-4.95238	1
SRR8319772	Tumor	-0.273276	-0.516907	1
SRR8319707	Tumor	-17.6581	11.3979	2
SRR8319756	Tumor	-18.7774	8.25267	2
SRR8319839	Metastasis	5.0541	-9.07673	0
SRR8319783	Tumor	-1.75422	0.44235	1
SRR8319518	Tumor	1.13599	3.04331	1
SRR8319260	Metastasis	-3.2074	-4.77129	1
SRR8319834	Metastasis	4.12537	-5.9887	1
SRR8319890	Tumor	1.93329	-14.2992	0
SRR8319922	Tumor	22.1669	-5.00241	1
SRR8319869	Metastasis	-31.3929	9.31008	2
SRR8319545	Tumor	7.96223	-3.04145	1
SRR8319863	Metastasis	4.96795	-14.4404	0
SRR8319582	Tumor	-2.40669	-4.81803	1
SRR8319929	Tumor	24.0381	-3.57268	1
SRR8319734	Tumor	-8.27136	-4.83072	1
SRR8319795	Metastasis	-2.81581	-9.17464	0
SRR8319596	Tumor	0.46825	4.27826	1
SRR8319560	Tumor	16.5932	0.837293	1
SRR8319652	Metastasis	-7.53259	-13.2608	0
SRR8319912	Tumor	21.0536	-4.66342	1
SRR8319533	Tumor	2.82905	-6.4014	1
SRR8319732	Tumor	-1.51976	-0.38554	1
SRR8319616	Metastasis	-30.385	7.62613	2
SRR8319496	Metastasis	-16.8686	11.1842	2
SRR8319714	Tumor	-19.4587	16.4117	2
SRR8319524	Tumor	8.08304	-2.75963	1
SRR8319842	Metastasis	6.31361	-8.9367	0
SRR8319733	Tumor	-26.5152	9.29114	2
SRR8319535	Tumor	9.56055	-2.70781	1
SRR8319844	Metastasis	3.80697	-10.2534	0
SRR8319760	Tumor	-9.33991	-10.8713	0
SRR8319344	Tumor	6.04539	1.75103	1
SRR8319886	Metastasis	24.5683	2.41192	1
SRR8319510	Tumor	-2.93696	-0.0149459	1
SRR8319883	Metastasis	23.7285	3.12342	1
SRR8319484	Metastasis	-32.6708	11.1925	2
SRR8319706	Tumor	-26.2652	8.89304	2
SRR8319513	Tumor	-20.7281	10.6645	2
SRR8319617	Metastasis	-2.31012	-15.4203	0
SRR8319718	Tumor	-1.03985	-0.235449	1
SRR8319705	Tumor	-8.79454	-4.14783	1
SRR8319788	Tumor	-23.3437	14.0322	2
SRR8319677	Metastasis	-8.32179	-13.6761	0
SRR8319971	Tumor	-7.12062	-12.112	0
SRR8319963	Tumor	28.2554	-1.10182	1
SRR8319326	Tumor	-18.3331	15.0553	2
SRR8319565	Tumor	7.4943	-7.83175	0
SRR8319551	Tumor	18.3717	0.249566	1
SRR8319365	Tumor	-3.36772	2.64559	1
SRR8319627	Metastasis	-9.34308	-13.0265	0
SRR8319790	Tumor	-15.524	11.5242	2
SRR8319908	Tumor	31.1383	-1.48115	1
SRR8319931	Tumor	9.77776	0.935173	1
SRR8319935	Tumor	26.4178	-2.99413	1
SRR8319888	Metastasis	4.18638	-9.26486	0
SRR8319956	Tumor	31.0973	-0.375612	1
SRR8319672	Metastasis	-7.54474	-14.9518	0
SRR8319812	Metastasis	2.63685	-16.0245	0
SRR8319278	Metastasis	-21.792	9.15253	2
SRR8319597	Tumor	19.3951	0.301164	1
SRR8319558	Tumor	0.62064	3.28923	1
SRR8319530	Tumor	7.69414	-3.25824	1
SRR8319542	Tumor	-19.7193	12.6623	2
SRR8319814	Metastasis	22.5044	4.54401	1
SRR8319264	Metastasis	-21.4781	10.2418	2
SRR8319286	Metastasis	4.88641	-1.00968	1
SRR8319562	Tumor	18.8175	1.04461	1
SRR8319632	Metastasis	-1.10563	-12.7414	0
SRR8319663	Metastasis	0.158989	-17.414	0
SRR8319695	Metastasis	-1.26983	-14.7098	0
SRR8319750	Tumor	-6.85997	-2.1834	1
SRR8319554	Tumor	15.578	0.0921965	1
SRR8319523	Tumor	17.0657	0.382596	1
SRR8319895	Tumor	9.51829	-0.0272076	1
SRR8319801	Metastasis	-0.70527	-9.69284	0
SRR8319876	Metastasis	9.46905	-7.12906	0
SRR8319282	Metastasis	23.3577	2.17446	1
SRR8319704	Tumor	-18.8893	17.6443	2
SRR8319909	Tumor	29.5751	-2.00539	1
SRR8319925	Tumor	29.2762	-1.42222	1
SRR8319316	Tumor	5.67673	1.80519	1
SRR8319318	Tumor	-18.7871	16.3305	2
SRR8319359	Tumor	23.2547	0.201519	1
SRR8319884	Metastasis	25.2462	1.54879	1
SRR8319906	Tumor	21.9457	-3.21297	1
SRR8319638	Metastasis	-9.13191	-14.4429	0
SRR8319662	Metastasis	-8.26909	-15.3067	0
SRR8319314	Tumor	-19.1707	16.535	2
SRR8319511	Tumor	-2.99146	-3.53165	1
SRR8319315	Tumor	-12.8752	10.794	2
SRR8319456	Metastasis	5.83775	-12.0259	0
SRR8319740	Tumor	-30.1485	8.47143	2
SRR8319367	Tumor	3.49563	-2.03587	1
SRR8319786	Tumor	0.527873	-3.50454	1
SRR8319970	Tumor	29.972	-0.743733	1
SRR8319375	Tumor	-19.715	14.5686	2
SRR8319586	Tumor	17.8411	-0.406815	1
SRR8319730	Tumor	-26.9967	8.6491	2
SRR8319611	Metastasis	-9.73072	-12.852	0
SRR8319960	Tumor	30.7408	-2.06203	1
SRR8319332	Tumor	27.278	-1.08449	1
SRR8319285	Metastasis	-23.2656	11.216	2
SRR8319728	Tumor	-18.7942	9.85611	2
SRR8319954	Tumor	29.5371	-1.07034	1
SRR8319328	Tumor	7.43114	-1.00185	1
SRR8319622	Metastasis	0.770895	-15.1715	0
SRR8319667	Metastasis	0.260825	-17.0057	0
SRR8319599	Tumor	-26.5998	8.07551	2
SRR8319392	Tumor	6.72854	0.783883	1
SRR8319399	Tumor	15.2376	-3.78811	1
SRR8319654	Metastasis	-8.51926	-12.5089	0
SRR8319335	Tumor	-18.15	15.5358	2
SRR8319346	Tumor	-3.13944	0.358211	1
SRR8319552	Tumor	-19.0507	7.89023	2
SRR8319696	Metastasis	-7.52073	-15.4883	0
SRR8319916	Tumor	20.3444	-4.63948	1
SRR8319661	Metastasis	-32.7582	7.93361	2
SRR8319731	Tumor	-20.3829	17.2022	2
SRR8319903	Tumor	19.8666	-5.51557	1
SRR8319919	Tumor	4.40401	-4.49466	1
SRR8319845	Metastasis	-8.23361	-11.7357	0
SRR8319651	Metastasis	0.460942	-13.703	0
SRR8319267	Metastasis	30.0684	-2.17277	1
SRR8319451	Metastasis	11.2667	-4.21852	1
SRR8319320	Tumor	-12.8093	10.8449	2
SRR8319928	Tumor	-6.50314	-11.5501	0
SRR8319794	Metastasis	-20.2333	6.53812	2
SRR8319407	Tumor	7.41584	0.0276961	1
SRR8319355	Tumor	-16.8955	14.0468	2
SRR8319752	Tumor	-19.0523	15.7752	2
SRR8319336	Tumor	2.81461	0.810578	1
SRR8319269	Metastasis	2.91543	-8.4166	0
SRR8319917	Tumor	26.189	-2.14711	1
SRR8319371	Tumor	-14.1978	8.77402	2
SRR8319515	Tumor	-20.1367	15.3109	2
SRR8319588	Tumor	-17.6385	9.88407	2
SRR8319519	Tumor	12.5749	-1.30625	1
SRR8319796	Metastasis	23.8644	3.82346	1
SRR8319791	Tumor	-1.16055	0.941572	1
SRR8319362	Tumor	-17.2428	9.34892	2
SRR8319953	Tumor	30.6626	-0.202344	1
SRR8319570	Tumor	-8.12648	-3.87362	1
SRR8319715	Tumor	-3.38106	-4.42708	1
SRR8319692	Metastasis	-0.85227	-15.1932	0
SRR8319541	Tumor	-30.7626	7.9979	2
SRR8319531	Tumor	22.6208	0.587584	1
SRR8319716	Tumor	-21.4599	16.8086	2
SRR8319725	Tumor	-20.4714	8.59619	2
SRR8319650	Metastasis	-32.6106	7.44852	2
SRR8319405	Tumor	-15.871	13.1726	2
SRR8319768	Tumor	-8.45827	-2.6961	1
SRR8319879	Metastasis	3.32236	-11.7717	0
SRR8319373	Tumor	-24.0579	10.1484	2
SRR8319521	Tumor	-13.6213	14.4312	2
SRR8319345	Tumor	6.24898	-0.0956363	1
SRR8319376	Tumor	16.6628	-4.54654	1
SRR8319911	Tumor	5.29389	-5.209	1
SRR8319820	Metastasis	22.118	5.13359	1
SRR8319393	Tumor	-12.7522	13.7217	2
SRR8319713	Tumor	-0.361813	-2.28996	1
SRR8319409	Tumor	18.6567	-4.69083	1
SRR8319419	Metastasis	10.5747	-2.70746	1
SRR8319660	Metastasis	-27.6868	6.65215	2
SRR8319539	Tumor	6.95162	-0.557635	1
SRR8319576	Tumor	7.563	1.41929	1
SRR8319878	Metastasis	21.1227	4.84543	1
SRR8319571	Tumor	-14.0262	12.1564	2
SRR8319615	Metastasis	-33.1725	7.2084	2
SRR8319536	Tumor	16.161	-3.50593	1
SRR8319360	Tumor	13.6216	-3.47611	1
SRR8319920	Tumor	20.4447	-5.40227	1
SRR8319364	Tumor	-17.3782	14.1183	2
SRR8319758	Tumor	-22.6072	18.0302	2
SRR8319578	Tumor	-22.7081	8.58202	2
SRR8319780	Tumor	-23.7481	15.9994	2
SRR8319304	Metastasis	8.04649	-7.6713	0
SRR8319555	Tumor	15.0627	-2.77661	1
SRR8319787	Tumor	-0.75312	-3.41716	1
SRR8319329	Tumor	-33.1827	9.07439	2
SRR8319721	Tumor	-23.6121	15.7006	2
SRR8319818	Metastasis	-9.0909	-9.39494	0
SRR8319894	Tumor	22.1302	-0.13256	1
SRR8319508	Tumor	-2.50714	-3.08205	1
SRR8319779	Tumor	-22.7111	13.5502	2
SRR8319737	Tumor	-24.0061	15.6746	2
SRR8319391	Tumor	15.8942	-3.40693	1
SRR8319699	Tumor	-10.0011	-3.16739	1
SRR8319372	Tumor	-23.2741	8.51076	2
SRR8319865	Metastasis	23.4174	4.13219	1
SRR8319613	Metastasis	-0.593274	-17.1914	0
SRR8319904	Tumor	-11.823	12.1358	2
SRR8319751	Tumor	3.57099	-4.84082	1
SRR8319522	Tumor	0.255099	3.63749	1
SRR8319746	Tumor	-19.3679	10.9456	2
SRR8319540	Tumor	30.5125	-2.58852	1
SRR8319553	Tumor	-2.20168	-1.34888	1
SRR8319461	Metastasis	10.3561	-1.71556	1
SRR8319835	Metastasis	10.1153	-6.89719	0
SRR8319432	Metastasis	10.0574	-1.22196	1
SRR8319933	Tumor	25.7346	-3.05752	1
SRR8319693	Metastasis	-8.08031	-14.2525	0
SRR8319577	Tumor	7.82387	0.882042	1
SRR8319861	Metastasis	9.95628	-7.6589	0
SRR8319357	Tumor	-17.269	13.438	2
SRR8319564	Tumor	15.7345	-0.698801	1
SRR8319802	Metastasis	-1.45602	-11.2006	0
SRR8319757	Tumor	-9.87304	-4.05963	1
SRR8319550	Tumor	23.8489	0.599946	1
SRR8319330	Tumor	12.6331	-3.51028	1
SRR8319579	Tumor	17.0388	-0.355424	1
SRR8319778	Tumor	-21.7285	17.7402	2
SRR8319690	Metastasis	-30.8934	7.06407	2
SRR8319408	Tumor	16.1399	-4.83372	1
SRR8319544	Tumor	-12.9345	13.5544	2
SRR8319771	Tumor	-1.89013	0.726033	1
SRR8319898	Tumor	22.5127	-1.89217	1
SRR8319609	Metastasis	-31.7678	8.55625	2
SRR8319727	Tumor	-10.5895	-3.80391	1
SRR8319950	Tumor	31.2666	-2.2393	1
SRR8319810	Metastasis	-0.277641	-9.80316	0
SRR8319608	Metastasis	-1.91955	-13.2252	0
SRR8319440	Metastasis	4.85785	-11.5648	0
SRR8319859	Metastasis	22.606	5.08286	1
SRR8319855	Metastasis	9.74907	-8.65138	0
SRR8319702	Tumor	-0.0245992	-3.27419	1
SRR8319850	Metastasis	-26.0897	7.06164	2
SRR8319361	Tumor	-6.19289	-2.0138	1
SRR8319548	Tumor	19.4745	0.930934	1
SRR8319645	Metastasis	-31.3186	10.0391	2
SRR8319255	Metastasis	4.53872	-1.19445	1
SRR8319958	Tumor	3.23805	-15.0575	0
SRR8319477	Metastasis	-11.9838	10.7028	2
SRR8319607	Metastasis	-1.50811	-14.2391	0
SRR8319957	Tumor	9.86316	0.837333	1
SRR8319625	Metastasis	-8.93932	-12.6739	0
SRR8319833	Metastasis	6.14003	-10.9974	0
SRR8319610	Metastasis	-32.281	6.79839	2
SRR8319852	Metastasis	3.71306	-6.87134	0
SRR8319472	Metastasis	-32.2838	10.169	2
SRR8319568	Tumor	-3.95206	-2.02566	1
SRR8319753	Tumor	-8.72081	-3.34296	1
SRR8319512	Tumor	-4.29032	1.12851	1
SRR8319641	Metastasis	1.19754	-13.1932	0
SRR8319829	Metastasis	-4.53185	-12.505	0
SRR8319575	Tumor	9.5082	-5.88949	0
SRR8319708	Tumor	-1.64405	-1.32593	1
SRR8319442	Metastasis	-29.2144	6.6528	2
SRR8319390	Tumor	7.64844	-0.555355	1
SRR8319892	Tumor	24.2483	-0.711096	1
SRR8319803	Metastasis	-7.76281	-3.29747	1
SRR8319353	Tumor	3.00617	0.401319	1
SRR8319738	Tumor	0.0716945	0.231087	1
SRR8319830	Metastasis	9.35814	-8.0609	0
SRR8319403	Tumor	-13.9693	9.2171	2
SRR8319926	Tumor	23.1835	-4.23487	1
SRR8319224	Metastasis	-32.8844	9.45631	2
SRR8319507	Tumor	-3.10293	-2.35316	1
SRR8319700	Tumor	-19.7351	8.82829	2
SRR8319629	Metastasis	-29.068	7.89951	2
SRR8319774	Tumor	-3.66816	-3.90238	1
SRR8319308	Metastasis	-21.8302	9.8537	2
SRR8319736	Tumor	-2.83297	1.37258	1
SRR8319913	Tumor	17.4355	1.19598	1
SRR8319317	Tumor	-15.1542	10.087	2
SRR8319755	Tumor	-22.1061	17.7503	2
SRR8319703	Tumor	-9.38364	-4.37125	1
SRR8319538	Tumor	9.86656	-2.96721	1
SRR8319910	Tumor	25.2907	-2.33789	1
SRR8319334	Tumor	-21.5327	13.6648	2
SRR8319526	Tumor	20.2743	0.324062	1
SRR8319932	Tumor	27.4705	-1.87983	1
SRR8319471	Metastasis	-7.77836	-9.08982	0
SRR8319389	Tumor	24.4509	0.141238	1
SRR8319601	Tumor	-14.2909	12.4506	2
SRR8319520	Tumor	12.1281	-1.41038	1

## Sheet: Figure 2B
Run	AS_cluster	exp_1	exp_2
SRR8319643	0	9.59457	4.73314
SRR8319396	1	-8.16426	9.97708
SRR8319259	1	-1.78952	-2.21196
SRR8319682	0	9.43829	7.85871
SRR8319675	0	9.59645	3.55813
SRR8319669	2	8.65316	6.79618
SRR8319569	1	-1.13635	-12.0851
SRR8319637	0	10.9946	5.41769
SRR8319324	2	-7.24459	5.96204
SRR8319764	2	6.13156	8.5079
SRR8319853	2	-3.27763	0.612636
SRR8319347	2	11.5618	-15.7255
SRR8319905	2	-10.4384	7.46707
SRR8319885	1	6.13662	-6.85136
SRR8319657	2	-2.59359	2.18612
SRR8319724	0	-1.58668	-6.86329
SRR8319634	2	10.8887	7.3764
SRR8319789	2	-9.71799	13.9187
SRR8319338	0	9.92053	6.91281
SRR8319735	1	-3.99283	-0.185328
SRR8319557	2	-9.09236	8.03063
SRR8319556	1	5.83645	0.804791
SRR8319826	1	4.18547	-6.17428
SRR8319793	1	-5.29874	11.913
SRR8319770	0	9.85687	-16.0842
SRR8319741	1	-6.6675	5.59148
SRR8319915	2	-10.6192	11.8267
SRR8319561	2	-10.0868	15.1024
SRR8319959	1	-3.39048	16.5828
SRR8319288	1	-0.409903	-5.89996
SRR8319966	1	2.18563	0.282661
SRR8319251	2	-7.666	-2.98479
SRR8319322	1	-13.5624	-4.02066
SRR8319656	2	-11.5636	9.26211
SRR8319689	2	-13.5255	-6.82428
SRR8319891	0	7.72818	10.1584
SRR8319972	2	5.23012	5.06843
SRR8319305	1	10.1079	-6.49285
SRR8319848	1	-3.42707	15.6312
SRR8319668	2	-7.7092	-2.55529
SRR8319333	0	12.6196	-14.0797
SRR8319712	0	11.2712	3.73541
SRR8319710	1	-5.34515	2.13363
SRR8319547	1	6.78584	-2.4894
SRR8319952	2	-8.61759	3.37124
SRR8319761	1	-0.255753	11.9423
SRR8319585	1	-3.0028	4.28149
SRR8319319	1	11.5216	8.71094
SRR8319674	1	1.12552	-12.8635
SRR8319875	1	-0.439831	-8.7355
SRR8319678	1	9.74171	-3.3973
SRR8319606	0	10.5952	-15.0832
SRR8319858	0	8.44799	9.85801
SRR8319819	0	10.6365	8.60292
SRR8319951	1	9.72916	-14.4868
SRR8319924	0	-1.572	-8.28784
SRR8319860	0	10.4022	-13.7969
SRR8319763	1	1.56174	-0.462004
SRR8319709	1	-1.98712	16.5303
SRR8319664	1	7.74527	-12.9217
SRR8319838	2	-13.749	-6.06678
SRR8319688	2	-10.4991	10.1798
SRR8319823	0	7.61568	5.71788
SRR8319717	1	10.6983	-16.7881
SRR8319348	0	7.46341	7.6924
SRR8319846	1	9.97982	-15.8391
SRR8319877	0	6.66582	1.82194
SRR8319785	2	-11.6958	-3.74078
SRR8319572	0	10.7138	-12.8432
SRR8319907	2	9.78619	-18.0729
SRR8319340	1	-5.99717	11.8644
SRR8319506	1	4.77614	2.1401
SRR8319587	2	-14.4427	-3.3832
SRR8319817	1	-0.675248	-6.1237
SRR8319806	2	-11.5337	-3.73279
SRR8319684	1	-5.01038	-11.6581
SRR8319882	0	5.89817	-12.8428
SRR8319897	0	7.08174	-14.4666
SRR8319809	0	7.93512	10.4211
SRR8319573	1	9.08214	-14.2732
SRR8319681	1	3.50726	-1.65349
SRR8319686	0	5.88766	-10.2858
SRR8319495	1	1.28005	12.1191
SRR8319964	0	7.97537	11.3074
SRR8319567	0	7.65997	5.89759
SRR8319436	1	5.50979	-16.8266
SRR8319566	1	4.82209	13.0783
SRR8319840	2	-12.8935	-4.09367
SRR8319827	2	-2.94518	5.96454
SRR8319648	0	0.394956	-5.90948
SRR8319923	1	8.03844	-16.8103
SRR8319769	0	4.85676	-12.472
SRR8319350	0	9.41777	4.70006
SRR8319825	1	-10.6448	-7.54691
SRR8319670	2	-2.77153	-5.64097
SRR8319445	2	-11.5596	6.83044
SRR8319401	0	6.98929	-17.9121
SRR8319698	0	8.48462	6.17266
SRR8319590	0	-13.333	8.40448
SRR8319549	1	1.14355	-9.73859
SRR8319837	1	-2.00104	10.4724
SRR8319800	2	-0.36814	11.5537
SRR8319665	2	-10.7935	-0.50315
SRR8319747	0	-1.16044	-2.08968
SRR8319722	2	-2.3465	-0.503345
SRR8319466	0	9.04562	9.60002
SRR8319927	2	-9.39673	15.6084
SRR8319402	1	5.12233	-1.63092
SRR8319782	1	11.5574	0.268278
SRR8319354	1	-4.51634	-17.0146
SRR8319881	1	1.27236	-8.88275
SRR8319527	2	-8.98662	12.8562
SRR8319593	0	-1.10576	12.0831
SRR8319635	1	6.92226	-12.3807
SRR8319847	1	-1.12547	10.7968
SRR8319349	1	-8.74634	-4.68074
SRR8319701	0	11.235	9.28838
SRR8319453	2	13.1775	-13.3042
SRR8319492	2	-11.0781	6.08168
SRR8319955	2	-10.246	11.9207
SRR8319867	1	-6.60106	13.0786
SRR8319327	0	-2.00309	-3.9752
SRR8319356	1	-0.831043	14.9918
SRR8319765	0	7.92896	-15.9029
SRR8319719	1	-7.09359	-6.37213
SRR8319614	2	-12.356	3.04478
SRR8319866	1	6.29528	-2.7951
SRR8319437	1	-4.41628	-5.91808
SRR8319773	0	7.65729	7.18518
SRR8319772	0	9.07355	-15.6804
SRR8319707	1	8.55479	-16.3846
SRR8319756	1	5.90792	9.55829
SRR8319839	1	2.6732	3.00684
SRR8319783	2	-9.70324	11.3101
SRR8319518	2	4.41071	8.00686
SRR8319260	0	9.14044	-15.9438
SRR8319834	1	5.9578	-5.79939
SRR8319890	1	0.846273	-7.28182
SRR8319922	1	-1.88947	-4.12516
SRR8319869	1	13.3847	-14.0603
SRR8319545	0	-3.30715	15.0664
SRR8319863	0	-1.85287	0.16166
SRR8319582	1	-0.0477389	16.3258
SRR8319929	2	0.0937793	-2.70321
SRR8319734	1	-3.27347	-9.68744
SRR8319795	0	5.75465	-11.7507
SRR8319596	1	1.2129	-5.11515
SRR8319560	1	-0.0212212	15.2203
SRR8319652	1	6.41245	-3.49684
SRR8319912	0	6.87618	-15.8566
SRR8319533	1	0.575569	-12.4923
SRR8319732	1	3.94327	-6.45261
SRR8319616	0	12.9748	4.62842
SRR8319496	1	0.214718	15.0228
SRR8319714	1	-3.55408	-9.09553
SRR8319524	1	0.179546	1.86215
SRR8319842	2	7.10355	-1.64453
SRR8319733	2	-7.80317	14.5164
SRR8319535	2	-9.95492	13.994
SRR8319844	1	-8.24162	-5.19648
SRR8319760	0	11.1241	-13.2389
SRR8319344	2	7.16752	2.67538
SRR8319886	1	-4.77782	-8.82465
SRR8319510	0	12.1446	-14.2216
SRR8319883	0	0.0513728	2.53292
SRR8319484	1	-1.09267	11.6101
SRR8319706	1	6.6131	-13.1841
SRR8319513	1	3.47999	-7.97534
SRR8319617	1	8.6724	-14.997
SRR8319718	2	-1.83322	2.07363
SRR8319705	2	-9.38287	3.97032
SRR8319788	2	-8.03434	-6.03154
SRR8319677	0	10.4473	4.79015
SRR8319971	1	4.81973	-2.47886
SRR8319963	1	-4.8504	2.17754
SRR8319326	2	-13.9626	-5.89705
SRR8319565	0	4.23858	4.43522
SRR8319551	0	-3.11237	5.85059
SRR8319365	1	3.06097	-1.34482
SRR8319627	2	-9.30253	9.22881
SRR8319790	0	0.14493	-7.65166
SRR8319908	1	-2.73756	-11.0412
SRR8319931	2	1.49852	3.96311
SRR8319935	1	-6.82404	-6.8747
SRR8319888	0	11.7358	6.13077
SRR8319956	2	-13.5629	1.31851
SRR8319672	1	2.18385	-0.751927
SRR8319812	1	-1.83112	15.095
SRR8319278	1	-4.93484	-2.31163
SRR8319597	0	9.62155	-17.5887
SRR8319558	1	-1.25676	15.6003
SRR8319530	0	6.29954	5.2215
SRR8319542	0	5.51395	-9.71059
SRR8319814	2	-8.17841	-3.21908
SRR8319264	1	1.61699	-10.1457
SRR8319286	1	4.92723	-5.08457
SRR8319562	1	2.68154	-14.8208
SRR8319632	2	-0.276575	10.3534
SRR8319663	1	6.81066	-15.3136
SRR8319695	2	-6.9587	-3.4054
SRR8319750	1	-6.51976	-0.318149
SRR8319554	1	2.67089	-5.15973
SRR8319523	0	10.6494	4.59066
SRR8319895	0	4.92767	4.35028
SRR8319801	0	8.895	8.23191
SRR8319876	1	-12.1379	-6.78837
SRR8319282	1	-3.28883	-11.481
SRR8319704	1	3.62504	-9.54185
SRR8319909	1	-5.13757	15.9243
SRR8319925	0	8.66747	-17.3713
SRR8319316	0	6.98906	-17.1632
SRR8319318	1	-0.665236	-2.52287
SRR8319359	2	9.2796	-2.30188
SRR8319884	1	0.281767	0.391272
SRR8319906	1	3.14082	-5.47028
SRR8319638	1	1.98426	11.3161
SRR8319662	2	-6.53521	11.0481
SRR8319314	1	-1.82451	-9.25312
SRR8319511	1	7.04104	-13.2755
SRR8319315	1	-3.86067	15.8972
SRR8319456	0	9.57877	5.10884
SRR8319740	0	4.97379	4.3409
SRR8319367	2	-8.59552	10.0002
SRR8319786	1	2.21939	-14.1549
SRR8319970	2	-10.455	8.53174
SRR8319375	0	-2.09313	0.818072
SRR8319586	2	8.52265	-2.35517
SRR8319730	1	-7.42641	7.57018
SRR8319611	1	8.14974	8.36828
SRR8319960	1	2.56604	0.74167
SRR8319332	2	-11.2419	8.95026
SRR8319285	1	0.180863	-12.1201
SRR8319728	2	5.83121	-1.35626
SRR8319954	0	10.7467	2.22065
SRR8319328	1	-4.35638	-3.0731
SRR8319622	1	-1.58976	12.4831
SRR8319667	2	-0.349472	10.6776
SRR8319599	2	-8.98186	12.1707
SRR8319392	2	-14.8762	0.581069
SRR8319399	1	6.59639	-7.32714
SRR8319654	1	-11.6393	3.70888
SRR8319335	0	10.1538	6.6441
SRR8319346	2	1.36634	7.55275
SRR8319552	0	4.57149	4.26193
SRR8319696	2	1.18801	-5.94329
SRR8319916	1	-10.0845	3.55182
SRR8319661	1	-7.38885	6.18249
SRR8319731	0	10.7842	7.7189
SRR8319903	2	-11.6508	10.4355
SRR8319919	1	3.4841	-9.42614
SRR8319845	2	-5.07973	-8.09981
SRR8319651	0	-4.33074	-4.65794
SRR8319267	1	-4.78846	15.8739
SRR8319451	2	-9.92505	15.2453
SRR8319320	1	-2.76183	15.9187
SRR8319928	1	-4.52507	-17.0185
SRR8319794	0	12.0663	-13.3355
SRR8319407	0	10.53	8.69102
SRR8319355	1	-0.419275	-2.98699
SRR8319752	1	-8.20491	16.6085
SRR8319336	2	-9.64502	9.26787
SRR8319269	0	-5.66201	14.5313
SRR8319917	2	0.56555	-3.92132
SRR8319371	1	-11.4088	5.4412
SRR8319515	2	-12.3448	3.11795
SRR8319588	2	-11.1213	13.5823
SRR8319519	1	-6.91534	-5.53052
SRR8319796	0	-1.93214	-1.70583
SRR8319791	1	-4.76552	-1.9463
SRR8319362	2	-10.5097	7.26225
SRR8319953	2	-0.658461	11.1961
SRR8319570	2	4.54494	2.62433
SRR8319715	1	-8.06639	-4.2851
SRR8319692	1	8.23053	-14.2075
SRR8319541	1	6.53118	-3.20375
SRR8319531	2	-8.44977	8.65117
SRR8319716	1	-0.474994	15.9261
SRR8319725	1	4.62162	-4.8727
SRR8319650	1	7.12879	2.8386
SRR8319405	0	9.28	7.46476
SRR8319768	2	1.48969	7.52146
SRR8319879	1	-3.13886	-9.95343
SRR8319373	2	-9.5036	14.3065
SRR8319521	2	5.50365	9.12998
SRR8319345	2	9.91283	2.18479
SRR8319376	2	-8.27034	10.2105
SRR8319911	2	-2.52831	0.709971
SRR8319820	1	4.86015	-2.38167
SRR8319393	0	11.9242	-12.8978
SRR8319713	2	-10.8481	6.03221
SRR8319409	2	-12.5464	-3.58222
SRR8319419	1	-9.50199	8.03816
SRR8319660	1	-9.17693	7.27566
SRR8319539	1	-2.15025	14.3489
SRR8319576	1	8.46877	-12.8995
SRR8319878	2	-13.8961	-2.07339
SRR8319571	1	5.48585	1.30367
SRR8319615	1	-12.4864	6.66084
SRR8319536	1	-2.64511	-3.28468
SRR8319360	2	9.30292	6.34951
SRR8319920	1	-11.1816	2.10699
SRR8319364	1	-11.4495	-5.15399
SRR8319758	1	9.34201	-16.6261
SRR8319578	2	0.76935	11.6002
SRR8319780	2	-0.655135	3.00556
SRR8319304	1	-11.4512	2.84177
SRR8319555	1	-8.29437	7.44365
SRR8319787	1	-0.772885	16.225
SRR8319329	2	-10.9	9.67891
SRR8319721	2	9.81305	-3.06926
SRR8319818	2	-2.6182	-9.24618
SRR8319894	2	-14.2477	-2.3077
SRR8319508	0	3.49502	-12.6348
SRR8319779	1	-9.30353	0.788648
SRR8319737	1	7.11509	3.28603
SRR8319391	2	-0.716683	1.77965
SRR8319699	2	-14.0372	-1.89016
SRR8319372	0	10.2078	-18.4363
SRR8319865	1	1.41138	-0.330205
SRR8319613	1	-0.39498	-11.3256
SRR8319904	2	-2.43582	0.779017
SRR8319751	2	-12.5357	-1.07274
SRR8319522	2	-14.6179	0.586858
SRR8319746	1	-4.27286	-8.78559
SRR8319540	1	5.73788	-1.26637
SRR8319553	2	-0.816903	-7.64457
SRR8319461	1	6.06324	-14.1777
SRR8319835	0	10.4073	3.92118
SRR8319432	2	-5.30913	16.6131
SRR8319933	2	2.10333	3.7854
SRR8319693	2	-3.10173	1.5149
SRR8319577	1	6.14141	10.1572
SRR8319861	1	3.29545	-7.65519
SRR8319357	2	-13.2572	1.68247
SRR8319564	1	-0.653651	-9.30424
SRR8319802	1	-2.46237	-7.6568
SRR8319757	1	-5.60894	14.7028
SRR8319550	0	11.8529	-16.0941
SRR8319330	1	-7.56529	13.713
SRR8319579	1	-11.035	-7.09625
SRR8319778	0	5.6545	5.80747
SRR8319690	1	-12.4444	-3.0842
SRR8319408	0	9.02113	-17.1915
SRR8319544	2	-11.2316	6.97178
SRR8319771	1	0.883334	-3.99032
SRR8319898	0	7.4507	-18.3777
SRR8319609	1	-2.03004	-6.17707
SRR8319727	1	-0.712559	-11.6298
SRR8319950	1	0.713113	-9.69612
SRR8319810	1	-0.250225	-3.76417
SRR8319608	2	-10.3073	12.8053
SRR8319440	2	5.08411	5.78981
SRR8319859	1	-10.4248	7.83795
SRR8319855	2	-15.1032	0.494046
SRR8319702	1	7.69966	-4.44636
SRR8319850	1	10.2162	-6.80993
SRR8319361	2	0.176813	2.90551
SRR8319548	1	8.19785	-2.68462
SRR8319645	1	-0.241657	-0.527481
SRR8319255	0	9.48353	-15.3103
SRR8319958	0	10.2661	9.18861
SRR8319477	0	-7.08489	13.3001
SRR8319607	1	8.20426	-12.1092
SRR8319957	0	7.86324	-12.0465
SRR8319625	1	6.17484	7.43191
SRR8319833	2	2.33244	-0.472219
SRR8319610	1	1.24388	-8.22788
SRR8319852	1	-4.87286	-11.4463
SRR8319472	2	10.9485	1.82108
SRR8319568	1	-7.60832	-1.68698
SRR8319753	0	-3.10275	4.45997
SRR8319512	2	-8.44265	16.4222
SRR8319641	0	11.4842	8.48558
SRR8319829	1	-4.50587	13.4997
SRR8319575	0	10.4143	9.56957
SRR8319708	0	5.73	-11.8482
SRR8319442	2	12.0293	6.07684
SRR8319390	2	0.339046	7.91841
SRR8319892	0	13.1664	-14.4098
SRR8319803	2	-0.785781	4.83014
SRR8319353	1	1.8216	-4.01122
SRR8319738	1	5.61316	1.13508
SRR8319830	1	-12.3526	-7.90039
SRR8319403	0	10.4643	10.1363
SRR8319926	0	5.77119	-13.1056
SRR8319224	0	0.109163	-2.71322
SRR8319507	1	-3.34206	-5.13198
SRR8319700	2	-0.141057	4.14423
SRR8319629	1	-11.7153	5.10264
SRR8319774	1	0.103176	0.635465
SRR8319308	2	2.19463	5.19615
SRR8319736	2	-2.93915	2.60581
SRR8319913	1	-10.0758	-8.35446
SRR8319317	1	-8.07847	7.80231
SRR8319755	1	4.99432	0.509582
SRR8319703	0	8.25279	-14.4034
SRR8319538	2	-10.6683	2.95628
SRR8319910	1	-1.13827	15.6829
SRR8319334	2	-3.74281	-0.359036
SRR8319526	1	-0.874523	-7.49141
SRR8319932	2	4.9397	7.71975
SRR8319471	2	10.028	2.86042
SRR8319389	1	9.41694	2.78482
SRR8319601	2	-7.53705	-3.05769
SRR8319520	1	7.9643	-1.22146
	1	-11.1143	-7.34579
	2	-11.4747	4.07081
	2	-0.704894	5.92433
	1	5.57684	-3.393
	1	-6.93527	-0.358972
	1	6.75846	-8.43894
	2	-9.67826	5.66384
	1	-0.140225	-6.74361
	1	-4.66342	-3.53262
	0	-8.86273	14.6871
	1	-0.146204	-10.1906
	2	2.10823	11.1361
	1	-8.20293	-4.9914

## Sheet: Figure 2C
Run	cluster	cytotrace
SRR8319643	C0	0.752475
SRR8319396	C1	0.0891089
SRR8319259	C1	0.678218
SRR8319682	C0	0.606436
SRR8319675	C0	0.512376
SRR8319669	C2	0.712871
SRR8319569	C1	0.730198
SRR8319637	C0	0.846535
SRR8319324	C2	0.408416
SRR8319764	C2	0.821782
SRR8319853	C2	0.292079
SRR8319347	C2	0.35396
SRR8319905	C1	0.903465
SRR8319885	C0	0.344059
SRR8319657	C2	0.611386
SRR8319724	C2	0.358911
SRR8319634	C0	0.636139
SRR8319789	C1	0.693069
SRR8319338	C2	0.220297
SRR8319735	C1	0.957921
SRR8319557	C1	0.804455
SRR8319556	C1	0.222772
SRR8319826	C0	0.242574
SRR8319793	C1	0.89604
SRR8319770	C2	0.470297
SRR8319741	C2	0.0618812
SRR8319915	C1	0.373762
SRR8319561	C1	0.465347
SRR8319959	C1	0.732673
SRR8319288	C2	0.200495
SRR8319966	C1	0.121287
SRR8319251	C2	0.0717822
SRR8319322	C2	0.363861
SRR8319656	C0	0.722772
SRR8319689	C2	0.982673
SRR8319891	C1	0.777228
SRR8319972	C1	0.618812
SRR8319305	C2	0.207921
SRR8319848	C0	0.44802
SRR8319668	C0	0.497525
SRR8319333	C1	0.410891
SRR8319712	C1	0.858911
SRR8319710	C2	0.252475
SRR8319547	C1	0.190594
SRR8319952	C1	0.824257
SRR8319761	C1	0.69802
SRR8319585	C1	0.876238
SRR8319319	C1	0.660891
SRR8319674	C1	0.990099
SRR8319875	C0	0.455446
SRR8319678	C0	0.940594
SRR8319606	C0	0.450495
SRR8319858	C1	0.643564
SRR8319819	C0	0.735149
SRR8319951	C1	0.970297
SRR8319924	C1	0.173267
SRR8319860	C1	0.787129
SRR8319763	C2	0.217822
SRR8319709	C2	0.415842
SRR8319664	C0	0.945545
SRR8319838	C1	0.398515
SRR8319688	C0	0.881188
SRR8319823	C1	0.472772
SRR8319717	C0	0.759901
SRR8319348	C2	0.00990099
SRR8319846	C0	0.586634
SRR8319877	C2	0.438119
SRR8319785	C1	0.517327
SRR8319572	C1	0.25
SRR8319907	C2	0.0049505
SRR8319340	C1	0.462871
SRR8319506	C2	0.0445545
SRR8319587	C1	0.24505
SRR8319817	C0	0.5
SRR8319806	C0	0.445545
SRR8319684	C0	0.908416
SRR8319882	C1	0.905941
SRR8319897	C1	0.519802
SRR8319809	C0	0.309406
SRR8319573	C1	0.180693
SRR8319681	C0	0.277228
SRR8319686	C0	0.264851
SRR8319495	C1	0.331683
SRR8319964	C1	0.509901
SRR8319567	C2	0.049505
SRR8319436	C2	0.00247525
SRR8319566	C0	0.20297
SRR8319840	C1	0.40099
SRR8319827	C0	0.19802
SRR8319648	C0	0.80198
SRR8319923	C1	0.928218
SRR8319769	C2	0.997525
SRR8319350	C2	0.529703
SRR8319825	C0	0.368812
SRR8319670	C0	0.556931
SRR8319445	C0	0.237624
SRR8319401	C1	0.977723
SRR8319698	C1	0.566832
SRR8319590	C2	0.019802
SRR8319549	C2	0.0841584
SRR8319837	C0	0.272277
SRR8319800	C2	0.0866337
SRR8319665	C0	0.648515
SRR8319747	C2	0.188119
SRR8319722	C1	0.883663
SRR8319466	C1	0.29703
SRR8319927	C1	0.975248
SRR8319402	C1	0.720297
SRR8319782	C2	0.225248
SRR8319354	C0	0.371287
SRR8319881	C1	0.851485
SRR8319527	C1	0.485149
SRR8319593	C1	0.170792
SRR8319635	C0	0.554455
SRR8319847	C2	0.34901
SRR8319349	C2	0.475248
SRR8319701	C2	0.319307
SRR8319453	C1	0.153465
SRR8319492	C0	0.522277
SRR8319955	C1	0.834158
SRR8319867	C0	0.665842
SRR8319327	C1	0.289604
SRR8319356	C2	0.136139
SRR8319765	C1	0.871287
SRR8319719	C1	0.933168
SRR8319614	C0	0.965347
SRR8319866	C0	0.467822
SRR8319437	C1	0.532178
SRR8319773	C1	0.873762
SRR8319772	C1	0.972772
SRR8319707	C2	0.334158
SRR8319756	C2	0.576733
SRR8319839	C0	0.688119
SRR8319783	C1	0.980198
SRR8319518	C1	0.705446
SRR8319260	C1	0.65099
SRR8319834	C1	0.230198
SRR8319890	C0	0.240099
SRR8319922	C1	0.378713
SRR8319869	C2	0.210396
SRR8319545	C1	0.675743
SRR8319863	C0	0.393564
SRR8319582	C1	0.670792
SRR8319929	C1	0.655941
SRR8319734	C1	0.762376
SRR8319795	C0	0.626238
SRR8319596	C1	0.90099
SRR8319560	C1	0.742574
SRR8319652	C0	0.492574
SRR8319912	C1	0.430693
SRR8319533	C1	0.613861
SRR8319732	C1	0.960396
SRR8319616	C2	0.311881
SRR8319496	C2	0.0173267
SRR8319714	C2	0.116337
SRR8319524	C1	0.539604
SRR8319842	C0	0.779703
SRR8319733	C2	0.794554
SRR8319535	C1	0.45297
SRR8319844	C0	0.435644
SRR8319760	C0	0.918317
SRR8319344	C1	0.0816832
SRR8319886	C1	0.782178
SRR8319510	C1	0.826733
SRR8319883	C1	0.809406
SRR8319484	C2	0.00742574
SRR8319706	C2	0.403465
SRR8319513	C2	0.143564
SRR8319617	C0	0.891089
SRR8319718	C1	0.94802
SRR8319705	C1	0.935644
SRR8319788	C2	0.0965347
SRR8319677	C0	0.950495
SRR8319971	C0	0.0668317
SRR8319963	C1	0.715347
SRR8319326	C2	0.10396
SRR8319565	C0	0.70297
SRR8319551	C1	0.967822
SRR8319365	C1	0.440594
SRR8319627	C0	0.549505
SRR8319790	C2	0.282178
SRR8319908	C1	0.910891
SRR8319931	C1	0.267327
SRR8319935	C1	0.831683
SRR8319888	C0	0.388614
SRR8319956	C1	0.631188
SRR8319672	C0	0.700495
SRR8319812	C0	0.391089
SRR8319278	C2	0.299505
SRR8319597	C1	0.717822
SRR8319558	C1	0.673267
SRR8319530	C1	0.569307
SRR8319542	C2	0.0569307
SRR8319814	C1	0.477723
SRR8319264	C2	0.235149
SRR8319286	C1	0.178218
SRR8319562	C1	0.938119
SRR8319632	C0	0.764851
SRR8319663	C0	0.943069
SRR8319695	C0	0.457921
SRR8319750	C1	0.985149
SRR8319554	C1	0.75
SRR8319523	C1	0.856436
SRR8319895	C1	0.259901
SRR8319801	C0	0.30198
SRR8319876	C0	0.638614
SRR8319282	C1	0.740099
SRR8319704	C2	0.571782
SRR8319909	C1	0.987624
SRR8319925	C1	1
SRR8319316	C1	0.386139
SRR8319318	C2	0.0247525
SRR8319359	C1	0.564356
SRR8319884	C1	0.767327
SRR8319906	C1	0.514851
SRR8319638	C0	0.589109
SRR8319662	C0	0.623762
SRR8319314	C2	0.0594059
SRR8319511	C1	0.591584
SRR8319315	C2	0.160891
SRR8319456	C0	0.257426
SRR8319740	C2	0.502475
SRR8319367	C1	0.294554
SRR8319786	C1	0.685644
SRR8319970	C1	0.886139
SRR8319375	C2	0.141089
SRR8319586	C1	0.601485
SRR8319730	C2	0.898515
SRR8319611	C0	0.653465
SRR8319960	C1	0.925743
SRR8319332	C1	0.633663
SRR8319285	C2	0.138614
SRR8319728	C2	0.55198
SRR8319954	C1	0.839109
SRR8319328	C1	0.329208
SRR8319622	C0	0.594059
SRR8319667	C0	0.913366
SRR8319599	C2	0.321782
SRR8319392	C1	0.128713
SRR8319399	C1	0.537129
SRR8319654	C0	0.584158
SRR8319335	C2	0.0693069
SRR8319346	C1	0.893564
SRR8319552	C2	0.616337
SRR8319696	C0	0.923267
SRR8319916	C1	0.279703
SRR8319661	C2	0.106436
SRR8319731	C2	0.101485
SRR8319903	C1	0.383663
SRR8319919	C1	0.039604
SRR8319845	C0	0.247525
SRR8319651	C0	0.621287
SRR8319267	C1	0.79703
SRR8319451	C1	0.215347
SRR8319320	C2	0.123762
SRR8319928	C0	0.428218
SRR8319794	C2	0.269802
SRR8319407	C1	0.163366
SRR8319355	C2	0.158416
SRR8319752	C2	0.316832
SRR8319336	C1	0.376238
SRR8319269	C0	0.863861
SRR8319917	C1	0.608911
SRR8319371	C2	0.339109
SRR8319515	C2	0.183168
SRR8319588	C2	0.15099
SRR8319519	C1	0.487624
SRR8319796	C1	0.737624
SRR8319791	C1	0.75495
SRR8319362	C2	0.262376
SRR8319953	C1	0.366337
SRR8319570	C1	0.49505
SRR8319715	C1	0.868812
SRR8319692	C0	0.74505
SRR8319541	C2	0.195545
SRR8319531	C1	0.663366
SRR8319716	C2	0.185644
SRR8319725	C2	0.64604
SRR8319650	C2	0.507426
SRR8319405	C2	0.0321782
SRR8319768	C1	0.841584
SRR8319879	C0	0.579208
SRR8319373	C2	0.25495
SRR8319521	C2	0.0346535
SRR8319345	C1	0.205446
SRR8319376	C1	0.534653
SRR8319911	C1	0.346535
SRR8319820	C1	0.574257
SRR8319393	C2	0.0222772
SRR8319713	C1	0.920792
SRR8319409	C1	0.433168
SRR8319419	C1	0.284653
SRR8319660	C2	0.274752
SRR8319539	C1	0.168317
SRR8319576	C1	0.0420792
SRR8319878	C1	0.356436
SRR8319571	C2	0.108911
SRR8319615	C2	0.0519802
SRR8319536	C1	0.480198
SRR8319360	C1	0.361386
SRR8319920	C1	0.193069
SRR8319364	C2	0.155941
SRR8319758	C2	0.420792
SRR8319578	C2	0.710396
SRR8319780	C2	0.0940594
SRR8319304	C0	0.542079
SRR8319555	C1	0.341584
SRR8319787	C1	0.757426
SRR8319329	C2	0.0371287
SRR8319721	C2	0.0643564
SRR8319818	C0	0.524752
SRR8319894	C1	0.955446
SRR8319508	C1	0.596535
SRR8319779	C2	0.482673
SRR8319737	C2	0.0742574
SRR8319391	C1	0.727723
SRR8319699	C1	0.799505
SRR8319372	C2	0.628713
SRR8319865	C1	0.658416
SRR8319613	C0	0.772277
SRR8319904	C2	0.0272277
SRR8319751	C1	0.683168
SRR8319522	C1	0.747525
SRR8319746	C2	0.39604
SRR8319540	C1	0.99505
SRR8319553	C1	0.774752
SRR8319461	C1	0.148515
SRR8319835	C0	0.314356
SRR8319432	C1	0.0470297
SRR8319933	C1	0.819307
SRR8319693	C0	0.811881
SRR8319577	C1	0.165842
SRR8319861	C0	0.690594
SRR8319357	C2	0.14604
SRR8319564	C1	0.405941
SRR8319802	C0	0.425743
SRR8319757	C1	0.861386
SRR8319550	C1	0.806931
SRR8319330	C1	0.792079
SRR8319579	C1	0.641089
SRR8319778	C2	0.0792079
SRR8319690	C2	0.50495
SRR8319408	C1	0.118812
SRR8319544	C2	0.0148515
SRR8319771	C1	0.930693
SRR8319898	C1	0.59901
SRR8319609	C2	0.133663
SRR8319727	C1	0.816832
SRR8319950	C1	0.888614
SRR8319810	C0	0.351485
SRR8319608	C0	0.413366
SRR8319440	C0	0.336634
SRR8319859	C1	0.707921
SRR8319855	C0	0.668317
SRR8319702	C1	0.84901
SRR8319850	C2	0.443069
SRR8319361	C1	0.527228
SRR8319548	C1	0.561881
SRR8319645	C2	0.131188
SRR8319255	C1	0.306931
SRR8319958	C0	0.423267
SRR8319477	C2	0.0123762
SRR8319607	C0	0.559406
SRR8319957	C1	0.0544554
SRR8319625	C0	0.418317
SRR8319833	C0	0.324257
SRR8319610	C2	0.304455
SRR8319852	C0	0.326733
SRR8319472	C2	0
SRR8319568	C1	0.54703
SRR8319753	C1	0.95297
SRR8319512	C1	0.992574
SRR8319641	C0	0.460396
SRR8319829	C0	0.381188
SRR8319575	C0	0.232673
SRR8319708	C1	0.915842
SRR8319442	C2	0.0915842
SRR8319390	C1	0.111386
SRR8319892	C1	0.878713
SRR8319803	C1	0.829208
SRR8319353	C1	0.227723
SRR8319738	C1	0.962871
SRR8319830	C0	0.85396
SRR8319403	C2	0.175743
SRR8319926	C1	0.544554
SRR8319224	C2	0.113861
SRR8319507	C1	0.836634
SRR8319700	C2	0.680693
SRR8319629	C2	0.581683
SRR8319774	C1	0.844059
SRR8319308	C2	0.126238
SRR8319736	C1	0.814356
SRR8319913	C1	0.490099
SRR8319317	C2	0.212871
SRR8319755	C2	0.0767327
SRR8319703	C1	0.725248
SRR8319538	C1	0.695545
SRR8319910	C1	0.769802
SRR8319334	C2	0.287129
SRR8319526	C1	0.866337
SRR8319932	C1	0.789604
SRR8319471	C0	0.029703
SRR8319389	C1	0.784653
SRR8319601	C2	0.0990099
SRR8319520	C1	0.60396

## Sheet: Figure 3A
Run	x	y	AS_cluster	type
SRR7666461	-6.82138	11.9435	3	Normal
SRR7666367	-15.0188	0.395371	3	Normal
SRR7666357	-22.5832	4.4595	5	Normal
SRR7666536	-11.4047	1.2474	3	Normal
SRR7666348	-15.5711	0.578035	3	Normal
SRR7666354	-15.6239	0.35914	6	Normal
SRR7666371	-20.9904	5.20603	5	Normal
SRR7666365	-22.674	5.66325	5	Normal
SRR7666355	-19.6491	3.55751	5	Normal
SRR7666364	-19.8116	2.93056	5	Normal
SRR7666382	-19.7971	3.40476	5	Normal
SRR7666347	-21.4367	4.38667	5	Normal
SRR7666358	-20.9916	4.15427	5	Normal
SRR7666368	-20.9835	5.36486	5	Normal
SRR7666351	-19.9916	4.81768	5	Normal
SRR7666378	-20.1876	2.7752	5	Normal
SRR7666479	-12.437	2.81303	3	Normal
SRR7667375	9.10145	-2.56585	1	Normal
SRR7666361	-19.8135	4.6411	5	Normal
SRR7666352	-20.3242	3.93825	5	Normal
SRR7666465	-11.4197	0.863629	3	Normal
SRR7666346	-22.077	4.97917	5	Normal
SRR7666480	-11.6974	12.8967	3	Normal
SRR7666592	-9.92734	7.65567	3	Normal
SRR7667238	-11.3431	3.83325	3	Normal
SRR7667231	-11.4328	4.10082	3	Normal
SRR7666581	-11.8967	9.88635	3	Normal
SRR7667245	-7.35621	8.45451	3	Normal
SRR7666472	-11.1773	10.9408	3	Normal
SRR7666468	-11.6876	11.7189	3	Normal
SRR7666552	-13.0013	11.8835	3	Normal
SRR7666483	-10.9041	12.6082	3	Normal
SRR7666503	-11.8835	6.37901	3	Normal
SRR7667427	-9.88028	4.40961	3	Normal
SRR7666477	-12.6552	11.5776	3	Normal
SRR7667218	-9.27373	7.64115	3	Normal
SRR7666476	-12.1722	12.716	3	Normal
SRR7666576	-11.0213	6.95613	3	Normal
SRR7666484	-13.1513	3.44471	3	Normal
SRR7666535	-12.3788	2.04596	3	Normal
SRR7667228	-10.4073	5.47098	3	Normal
SRR7667215	-11.7922	4.2659	3	Normal
SRR7667425	-9.10069	10.1171	3	Normal
SRR7666506	-11.4505	7.47751	3	Normal
SRR7667408	-7.69898	12.8876	3	Normal
SRR7666485	-9.44909	9.56138	3	Normal
SRR7666565	-11.12	8.20318	3	Normal
SRR7666605	-10.1225	6.50159	3	Normal
SRR7666490	-10.0067	9.90914	3	Normal
SRR7666505	-10.133	8.74527	3	Normal
SRR7666457	-9.56553	7.09117	3	Normal
SRR7666471	-10.4444	7.02686	3	Normal
SRR7666619	-10.6897	8.68463	3	Normal
SRR7666604	-12.067	10.5735	3	Normal
SRR7666487	-12.5308	12.8955	3	Normal
SRR7666518	-9.79024	10.8916	3	Normal
SRR7666475	-9.8874	11.6593	3	Normal
SRR7666543	-10.761	10.1436	3	Normal
SRR7666556	-11.4632	10.3266	3	Normal
SRR7666501	-11.3168	11.9008	3	Normal
SRR7666548	-11.5655	9.16977	3	Normal
SRR7666466	-12.0686	2.31407	3	Normal
SRR7666488	-10.3715	13.1407	3	Normal
SRR7666542	-12.6812	5.2314	3	Normal
SRR7667389	-4.32	-3.78924	6	Tumor
SRR7666539	4.13405	4.33775	0	Tumor
SRR7667458	14.2665	-5.97223	1	Tumor
SRR7666571	1.21915	6.30892	0	Tumor
SRR7666508	-3.32904	3.24884	3	Tumor
SRR7667323	-10.8178	-0.850806	6	Tumor
SRR7666546	3.29829	6.13035	0	Tumor
SRR7667369	0.282791	-1.82574	3	Tumor
SRR7666482	3.79599	2.83728	0	Tumor
SRR7666560	0.785339	6.31529	0	Tumor
SRR7667484	14.3217	-7.01579	1	Tumor
SRR7667455	13.9057	-9.6252	1	Tumor
SRR7666534	6.11173	4.40336	0	Tumor
SRR7666600	1.15672	4.51614	0	Tumor
SRR7666624	1.0875	5.53524	0	Tumor
SRR7667146	-7.54982	4.58732	3	Tumor
SRR7666695	9.30412	-6.23375	1	Tumor
SRR7667493	6.54314	10.5287	6	Tumor
SRR7666684	9.08156	-4.29681	1	Tumor
SRR7667329	-10.366	6.03424	3	Tumor
SRR7666610	2.54059	6.79131	0	Tumor
SRR7666519	5.28374	2.35584	0	Tumor
SRR7667276	-0.800596	-5.61338	6	Tumor
SRR7667379	-12.4795	0.536865	6	Tumor
SRR7667085	-10.4174	2.75694	3	Tumor
SRR7666559	0.374585	4.54199	0	Tumor
SRR7666603	3.30356	5.01387	0	Tumor
SRR7667470	-6.73213	5.42983	3	Tumor
SRR7666623	2.84758	3.05044	0	Tumor
SRR7666611	3.41517	4.27872	0	Tumor
SRR7666579	3.21308	5.8133	0	Tumor
SRR7666727	18.2797	-9.14921	1	Tumor
SRR7666654	10.0203	-4.91817	1	Tumor
SRR7666779	-5.74188	5.47666	3	Tumor
SRR7667489	12.663	-6.32105	1	Tumor
SRR7666530	1.25542	2.88544	0	Tumor
SRR7666550	2.76288	3.76607	0	Tumor
SRR7666608	2.18783	3.84186	0	Tumor
SRR7666848	-1.50035	5.62852	3	Tumor
SRR7666578	1.38594	6.88601	0	Tumor
SRR7666458	5.18163	3.25982	0	Tumor
SRR7666621	6.43453	3.21272	0	Tumor
SRR7666739	13.3484	-5.77045	1	Tumor
SRR7667302	12.9572	10.4064	2	Tumor
SRR7666972	-9.04322	1.55795	3	Tumor
SRR7667304	3.52939	0.979509	0	Tumor
SRR7666586	1.92967	6.42812	0	Tumor
SRR7667352	-3.1192	-4.10637	6	Tumor
SRR7666595	2.4749	5.53554	0	Tumor
SRR7666498	1.68112	3.43273	0	Tumor
SRR7667519	11.0901	-8.15157	1	Tumor
SRR7667472	14.5708	-7.8316	1	Tumor
SRR7666500	5.58656	4.02853	0	Tumor
SRR7666540	1.11855	5.41091	0	Tumor
SRR7666629	2.20141	5.46267	0	Tumor
SRR7666568	0.638808	4.76816	0	Tumor
SRR7666615	5.81874	16.7993	2	Tumor
SRR7667435	14.3136	12.8189	2	Tumor
SRR7666527	5.39082	18.4394	2	Tumor
SRR7666561	5.1446	16.4987	2	Tumor
SRR7667385	-1.19721	-2.51934	6	Tumor
SRR7667226	9.31907	11.9767	2	Tumor
SRR7667301	-1.22932	-8.7463	6	Tumor
SRR7667419	11.6005	15.6285	2	Tumor
SRR7666553	3.85497	22.1682	2	Tumor
SRR7666541	4.65402	20.6501	2	Tumor
SRR7667420	-7.29745	-8.85601	3	Tumor
SRR7666734	-14.8303	9.70244	3	Tumor
SRR7666481	5.80296	14.1786	2	Tumor
SRR7666547	5.60855	19.3543	2	Tumor
SRR7666630	5.49759	15.9421	2	Tumor
SRR7666459	9.36049	23.2873	2	Tumor
SRR7666812	12.5759	16.6236	2	Tumor
SRR7666617	6.83883	18.3868	2	Tumor
SRR7666575	4.82824	20.8948	2	Tumor
SRR7667237	10.0877	15.814	2	Tumor
SRR7667444	-2.02868	-7.60833	6	Tumor
SRR7666583	6.89104	19.2602	2	Tumor
SRR7667251	8.57458	14.6624	2	Tumor
SRR7666495	5.3064	22.9246	2	Tumor
SRR7667312	-1.86903	-6.87782	6	Tumor
SRR7666628	5.25886	19.2177	2	Tumor
SRR7666805	-8.51735	5.08914	3	Tumor
SRR7666509	-7.22697	0.619324	6	Tumor
SRR7667198	7.69728	18.0087	2	Tumor
SRR7667321	-2.59591	-8.21261	6	Tumor
SRR7667339	-8.37071	-2.81942	6	Tumor
SRR7667200	9.27507	12.2451	2	Tumor
SRR7667363	-6.29314	12.0224	3	Tumor
SRR7666478	8.142	22.3418	2	Tumor
SRR7667269	-8.07786	-1.28734	6	Tumor
SRR7667442	-7.87961	-1.46611	6	Tumor
SRR7667333	-8.88357	-1.82564	6	Tumor
SRR7666467	3.10259	21.3874	2	Tumor
SRR7666524	3.14094	20.9934	2	Tumor
SRR7667275	-8.04045	-3.25889	6	Tumor
SRR7667153	-8.35178	2.77522	3	Tumor
SRR7667207	11.9596	12.188	2	Tumor
SRR7666599	6.382	15.0486	2	Tumor
SRR7667318	-7.12583	-3.05558	6	Tumor
SRR7667411	-7.62163	1.91089	6	Tumor
SRR7667496	-14.7435	9.73866	3	Tumor
SRR7667319	-6.53856	-2.414	6	Tumor
SRR7666494	8.21589	23.0476	2	Tumor
SRR7667291	-7.23962	-4.10849	6	Tumor
SRR7666517	9.17132	22.2586	2	Tumor
SRR7667434	1.49968	-3.05136	6	Tumor
SRR7666839	12.8845	17.1135	2	Tumor
SRR7667249	8.66348	11.9566	2	Tumor
SRR7667178	12.4972	13.1056	2	Tumor
SRR7667179	12.665	13.4983	2	Tumor
SRR7667247	12.9631	13.6485	2	Tumor
SRR7667320	-2.09318	-9.27136	6	Tumor
SRR7666566	4.73834	16.583	2	Tumor
SRR7666558	4.40546	17.966	2	Tumor
SRR7667429	11.3276	16.3725	2	Tumor
SRR7666616	5.77477	18.1453	2	Tumor
SRR7667212	8.92769	14.4036	2	Tumor
SRR7667230	8.26352	16.5208	2	Tumor
SRR7667190	8.48603	15.9567	2	Tumor
SRR7667290	-6.92983	-3.59376	6	Tumor
SRR7667232	6.97821	11.5406	2	Tumor
SRR7666523	6.0564	22.3325	2	Tumor
SRR7666797	-6.41985	2.78584	6	Tumor
SRR7667418	14.8647	13.0486	2	Tumor
SRR7666625	5.38875	20.2208	2	Tumor
SRR7666671	-2.96249	3.82364	3	Tumor
SRR7666538	3.72577	17.3307	2	Tumor
SRR7666589	-0.368849	8.13675	2	Tumor
SRR7666464	5.1129	23.4646	2	Tumor
SRR7667353	-6.81257	-1.60188	6	Tumor
SRR7666596	6.41255	18.3658	2	Tumor
SRR7667431	0.124292	-1.9775	6	Tumor
SRR7666601	6.13287	12.4121	2	Tumor
SRR7666829	12.9626	14.7328	2	Tumor
SRR7667285	1.11409	-6.10265	6	Tumor
SRR7667121	-8.75375	3.12911	3	Tumor
SRR7666588	7.27596	21.139	2	Tumor
SRR7666580	3.7872	19.9166	2	Tumor
SRR7666570	5.77508	17.3322	2	Tumor
SRR7667263	9.31938	13.4706	2	Tumor
SRR7667214	12.1791	12.4464	2	Tumor
SRR7667417	-8.61215	-2.13344	6	Tumor
SRR7666622	6.97565	14.7783	2	Tumor
SRR7666554	3.41229	18.8994	2	Tumor
SRR7666612	3.88388	18.4114	2	Tumor
SRR7667293	0.751891	-6.85395	6	Tumor
SRR7666613	7.4181	21.5128	2	Tumor
SRR7667246	10.6965	12.4976	2	Tumor
SRR7666709	-6.57934	5.04178	3	Tumor
SRR7667227	11.1675	14.852	2	Tumor
SRR7667424	3.61976	-10.8333	1	Tumor
SRR7667253	8.23752	13.6281	2	Tumor
SRR7666567	4.6919	19.1369	2	Tumor
SRR7666564	6.27712	19.896	2	Tumor
SRR7666528	7.48465	23.8117	2	Tumor
SRR7666526	9.38809	22.459	2	Tumor
SRR7666555	7.42835	20.1832	2	Tumor
SRR7666507	8.19956	24.242	2	Tumor
SRR7667308	-0.500809	-4.80965	6	Tumor
SRR7667258	10.4237	16.7119	2	Tumor
SRR7666849	12.9098	16.0024	2	Tumor
SRR7667208	9.57364	16.1772	2	Tumor
SRR7666463	9.49584	24.4619	2	Tumor
SRR7666516	8.8243	24.2331	2	Tumor
SRR7666462	8.09647	24.8334	2	Tumor
SRR7667286	-6.13837	-3.95987	6	Tumor
SRR7667416	-7.64715	-2.34575	6	Tumor
SRR7667183	11.3964	14.2439	2	Tumor
SRR7666591	4.80837	17.3856	2	Tumor
SRR7667189	6.73202	12.9296	2	Tumor
SRR7667530	10.4159	-2.69165	1	Tumor
SRR7667203	9.31914	15.0015	2	Tumor
SRR7667199	8.12218	15.0076	2	Tumor
SRR7666563	6.13574	21.2611	2	Tumor
SRR7667386	5.35475	14.2262	2	Tumor
SRR7667182	8.84137	15.146	2	Tumor
SRR7666497	-10.6403	-2.57369	6	Tumor
SRR7667205	-8.09605	4.55295	3	Tumor
SRR7667393	-4.39191	-5.60231	6	Tumor
SRR7666606	6.67759	19.0895	2	Tumor
SRR7667265	-9.67802	-0.888014	6	Tumor
SRR7667222	9.16353	17.5017	2	Tumor
SRR7667070	-18.6202	-10.6511	4	Tumor
SRR7666956	-14.2088	-5.42315	4	Tumor
SRR7666936	-14.7115	-8.95512	4	Tumor
SRR7667041	-17.0452	-16.2644	4	Tumor
SRR7667017	-16.6826	-10.3187	4	Tumor
SRR7667021	-14.8947	-3.56787	4	Tumor
SRR7667030	-14.9854	-10.4078	4	Tumor
SRR7667072	-14.6448	-6.96558	4	Tumor
SRR7667366	8.41359	-8.29077	1	Tumor
SRR7667024	-13.0452	-3.27623	6	Tumor
SRR7666955	-17.3846	-18.147	4	Tumor
SRR7666635	11.5988	-6.62194	1	Tumor
SRR7666870	-18.4513	-7.21445	4	Tumor
SRR7667023	-13.2801	-9.50563	4	Tumor
SRR7667027	-15.3637	-12.5968	4	Tumor
SRR7667284	1.65461	-6.92507	6	Tumor
SRR7666651	11.8474	-5.56291	1	Tumor
SRR7667281	0.359412	-8.31251	6	Tumor
SRR7667053	-16.0143	-7.46057	4	Tumor
SRR7666926	-18.8019	-6.71765	4	Tumor
SRR7667414	-1.18253	-5.13853	6	Tumor
SRR7666945	-13.8202	-17.301	4	Tumor
SRR7666860	-18.6586	-8.10693	4	Tumor
SRR7667382	10.5368	-6.94525	1	Tumor
SRR7666863	-18.2915	-7.9938	4	Tumor
SRR7666947	-15.5168	-10.9795	4	Tumor
SRR7667399	4.0887	-11.2733	6	Tumor
SRR7667169	-10.2611	-7.86815	4	Tumor
SRR7666871	-18.43	-6.25595	4	Tumor
SRR7666658	8.23241	-7.43002	1	Tumor
SRR7667020	-15.5522	-9.70407	4	Tumor
SRR7667054	-15.5704	-14.2667	4	Tumor
SRR7667314	-1.04061	-9.06736	6	Tumor
SRR7667067	-15.5347	-7.88656	4	Tumor
SRR7667003	-12.1758	-1.40959	3	Tumor
SRR7667170	-11.8002	-8.43397	4	Tumor
SRR7667282	-9.54926	0.379102	6	Tumor
SRR7667404	9.80037	-8.17329	1	Tumor
SRR7667377	-4.7196	-4.05686	6	Tumor
SRR7667016	-17.9445	-9.61316	4	Tumor
SRR7667391	-2.91638	-5.48369	6	Tumor
SRR7666522	-10.7506	-1.82543	6	Tumor
SRR7667028	-14.8354	-6.07891	4	Tumor
SRR7667348	-1.39217	-7.91934	6	Tumor
SRR7667324	-6.40691	-3.18813	6	Tumor
SRR7667173	-12.7636	-8.16743	4	Tumor
SRR7667044	-15.2309	-13.541	4	Tumor
SRR7667006	-17.2099	-16.2829	4	Tumor
SRR7667015	-14.7624	-15.1911	4	Tumor
SRR7666952	-15.0072	-5.28411	4	Tumor
SRR7666521	-10.1279	-7.07118	3	Tumor
SRR7666978	-14.1823	-4.00283	4	Tumor
SRR7666919	-17.5999	-5.88779	4	Tumor
SRR7666954	-16.0436	-4.70761	4	Tumor
SRR7666903	-17.9427	-7.04933	4	Tumor
SRR7667013	-13.3131	-12.5968	4	Tumor
SRR7667279	1.84878	-6.99229	6	Tumor
SRR7666661	11.6506	-11.4698	1	Tumor
SRR7667012	-16.0848	-16.5946	4	Tumor
SRR7667001	-14.1547	-4.94039	4	Tumor
SRR7666908	-17.3248	-5.8035	4	Tumor
SRR7666999	-15.9779	-8.67694	4	Tumor
SRR7666929	-17.6447	-8.44655	4	Tumor
SRR7666981	-18.3811	-10.2999	4	Tumor
SRR7667018	-16.5013	-14.8089	4	Tumor
SRR7667303	-2.25017	-4.96101	6	Tumor
SRR7667405	-2.69735	-5.84064	6	Tumor
SRR7667045	-16.3977	-11.9066	4	Tumor
SRR7667035	-15.8848	-18.4071	4	Tumor
SRR7667392	10.8893	-4.16997	1	Tumor
SRR7667287	2.47314	-7.30964	6	Tumor
SRR7666971	-13.3935	-15.886	4	Tumor
SRR7667056	-13.5935	-9.43979	4	Tumor
SRR7667047	-15.0723	-17.4237	4	Tumor
SRR7667330	-10.3827	-0.110581	6	Tumor
SRR7667296	1.00529	-6.31749	6	Tumor
SRR7666943	-16.6524	-13.3881	4	Tumor
SRR7667004	-16.1619	-15.8825	4	Tumor
SRR7666907	-17.2434	-7.3465	4	Tumor
SRR7667446	-2.81016	-6.93378	6	Tumor
SRR7667031	-15.5395	-11.9723	4	Tumor
SRR7667026	-16.4888	-17.965	4	Tumor
SRR7666861	-17.9958	-6.52956	4	Tumor
SRR7667168	-10.3118	-9.21839	4	Tumor
SRR7667402	9.22429	-4.7984	1	Tumor
SRR7667000	-15.2368	-14.9105	4	Tumor
SRR7667042	-15.4134	-15.337	4	Tumor
SRR7667071	-15.6668	-6.33126	4	Tumor
SRR7667025	-16.4464	-17.354	4	Tumor
SRR7667022	-16.9737	-11.7645	4	Tumor
SRR7667011	-14.1076	-14.2318	4	Tumor
SRR7666965	-13.9333	-11.246	4	Tumor
SRR7666925	-16.3312	-6.29916	4	Tumor
SRR7667171	-3.60891	-1.59242	4	Tumor
SRR7667052	-15.2173	-4.95527	4	Tumor
SRR7667034	-15.1827	-17.9083	4	Tumor
SRR7667401	11.8064	-5.67926	1	Tumor
SRR7667356	-12.8162	-1.22542	3	Tumor
SRR7667376	10.2629	-6.81763	1	Tumor
SRR7666389	-9.74933	-8.46656	4	Tumor
SRR7667428	0.665806	-2.95635	6	Tumor
SRR7667074	-13.5156	-4.58589	4	Tumor
SRR7667049	-16.51	-5.42527	4	Tumor
SRR7667033	-13.7569	-6.38348	4	Tumor
SRR7667029	-14.8628	-4.52965	4	Tumor
SRR7666742	18.2244	-12.7485	1	Tumor
SRR7666730	21.9493	-10.8031	1	Tumor
SRR7666731	18.3523	-16.7158	1	Tumor
SRR7667359	11.9899	-16.361	1	Tumor
SRR7666707	15.8672	-15.5428	1	Tumor
SRR7667485	13.1347	-14.4696	1	Tumor
SRR7667390	8.44043	-11.9185	1	Tumor
SRR7667532	9.34786	-15.2794	1	Tumor
SRR7667479	11.7998	-14.1389	1	Tumor
SRR7666771	16.9589	-16.1366	1	Tumor
SRR7666693	11.1294	-13.5357	1	Tumor
SRR7667358	9.86165	-11.429	1	Tumor
SRR7666763	18.0361	-9.95658	1	Tumor
SRR7667372	11.3007	-9.36315	1	Tumor
SRR7666752	20.2885	-15.3172	1	Tumor
SRR7666720	19.9981	-8.25023	1	Tumor
SRR7667490	12.0581	-14.4168	1	Tumor
SRR7667398	5.89526	-12.4537	1	Tumor
SRR7666743	19.2301	-14.1976	1	Tumor
SRR7666761	19.6342	-13.6791	1	Tumor
SRR7666700	13.4421	-3.50903	1	Tumor
SRR7666740	16.2666	-12.7438	1	Tumor
SRR7667400	7.05793	-10.5666	1	Tumor
SRR7666662	10.8657	-7.40538	1	Tumor
SRR7666656	12.5926	-10.2583	1	Tumor
SRR7666750	17.7081	-12.9649	1	Tumor
SRR7667474	9.01792	-15.6965	1	Tumor
SRR7666759	18.894	-15.7643	1	Tumor
SRR7666736	19.6557	-14.2992	1	Tumor
SRR7667465	12.9232	-13.3814	1	Tumor
SRR7667368	9.55622	-9.2047	1	Tumor
SRR7666666	10.6036	-5.59384	1	Tumor
SRR7666698	12.8582	-10.5004	1	Tumor
SRR7666647	10.7693	-13.5253	1	Tumor
SRR7666668	11.0871	-13.0933	1	Tumor
SRR7666634	12.0743	-8.23909	1	Tumor
SRR7666704	10.4073	-10.2249	1	Tumor
SRR7666722	19.7563	-12.3763	1	Tumor
SRR7666767	17.5617	-7.50201	1	Tumor
SRR7666765	20.3931	-11.0679	1	Tumor
SRR7667449	14.186	-8.9193	1	Tumor
SRR7666769	18.2226	-12.2709	1	Tumor
SRR7666760	18.4971	-15.0975	1	Tumor
SRR7666657	10.5747	-16.0758	1	Tumor
SRR7666729	17.2414	-14.963	1	Tumor
SRR7666718	19.466	-10.6499	1	Tumor
SRR7666764	16.9466	-11.7279	1	Tumor
SRR7666689	10.1041	-14.4452	1	Tumor
SRR7667360	12.3733	-12.7114	1	Tumor
SRR7666652	14.0502	-12.1502	1	Tumor
SRR7666741	16.5595	-7.23984	1	Tumor
SRR7666708	19.7158	-9.80274	1	Tumor
SRR7666745	18.6794	-13.7206	1	Tumor
SRR7666674	13.4412	-11.7331	1	Tumor
SRR7666692	13.208	-16.1533	1	Tumor
SRR7667395	6.31089	-12.6709	1	Tumor
SRR7666755	20.5373	-16.8502	1	Tumor
SRR7666738	21.0851	-9.43708	1	Tumor
SRR7667384	7.97383	-10.1509	1	Tumor
SRR7666737	18.9996	-11.216	1	Tumor
SRR7667014	-15.0961	-18.9618	4	Tumor
SRR7666766	16.6041	-10.6179	1	Tumor
SRR7667364	12.0107	-16.5914	1	Tumor
SRR7666712	17.2183	-14.4039	1	Tumor
SRR7667357	10.706	-4.22902	1	Tumor
SRR7667518	13.0617	-8.05992	1	Tumor
SRR7666768	16.378	-8.33262	1	Tumor
SRR7666703	11.9721	-12.6753	1	Tumor
SRR7666721	21.3338	-12.8998	1	Tumor
SRR7667361	10.8135	-15.9166	1	Tumor
SRR7666664	12.8399	-9.29827	1	Tumor
SRR7667516	13.3179	-14.6372	1	Tumor
SRR7666728	21.4788	-14.9455	1	Tumor
SRR7666770	17.7536	-9.87718	1	Tumor
SRR7667396	-1.74207	2.0294	1	Tumor
SRR7667373	15.2373	-4.66521	1	Tumor
SRR7667463	14.1132	-14.2988	1	Tumor
SRR7667481	13.8457	-13.8268	1	Tumor
SRR7667534	10.364	-11.7549	1	Tumor
SRR7667370	10.707	-9.59268	1	Tumor
SRR7666953	-13.313	-16.2728	4	Tumor
SRR7666672	11.9759	-11.6597	1	Tumor
SRR7666762	21.1847	-13.5927	1	Tumor
SRR7666643	11.8106	-10.533	1	Tumor
SRR7666773	19.4477	-15.524	1	Tumor
SRR7666725	18.0554	-10.7221	1	Tumor
SRR7666681	12.6489	-9.36908	1	Tumor
SRR7666732	20.3199	-16.3864	1	Tumor
SRR7666673	13.237	-11.8069	1	Tumor
SRR7667374	13.1833	-2.89214	1	Tumor
SRR7666688	13.6491	-3.67792	1	Tumor

## Sheet: Figure 3C
Run	AS_cluster	CytoTRACE
SRR7666461	3	0.264706
SRR7666367	3	0.0180995
SRR7666357	5	0.11991
SRR7666536	3	0.0452489
SRR7666348	3	0.0113122
SRR7666354	6	0.020362
SRR7666371	5	0.147059
SRR7666365	5	0.165158
SRR7666355	5	0.0294118
SRR7666364	5	0.0316742
SRR7666382	5	0.0361991
SRR7666347	5	0.061086
SRR7666358	5	0.0837104
SRR7666368	5	0.138009
SRR7666351	5	0.10181
SRR7666378	5	0.0271493
SRR7666479	3	0.149321
SRR7667375	1	0.0904977
SRR7666361	5	0.126697
SRR7666352	5	0.0633484
SRR7666465	3	0.0384615
SRR7666346	5	0.0927602
SRR7666480	3	0.262443
SRR7666592	3	0.210407
SRR7667238	3	0.251131
SRR7667231	3	0.142534
SRR7666581	3	0.479638
SRR7667245	3	0.21267
SRR7666472	3	0.364253
SRR7666468	3	0.386878
SRR7666552	3	0.377828
SRR7666483	3	0.400452
SRR7666503	3	0.190045
SRR7667427	3	0.0542986
SRR7666477	3	0.350679
SRR7667218	3	0.239819
SRR7666476	3	0.461538
SRR7666576	3	0.171946
SRR7666484	3	0.160633
SRR7666535	3	0.135747
SRR7667228	3	0.352941
SRR7667215	3	0.321267
SRR7667425	3	0.260181
SRR7666506	3	0.0972851
SRR7667408	3	0.289593
SRR7666485	3	0.169683
SRR7666565	3	0.332579
SRR7666605	3	0.255656
SRR7666490	3	0.343891
SRR7666505	3	0.303167
SRR7666457	3	0.151584
SRR7666471	3	0.373303
SRR7666619	3	0.319005
SRR7666604	3	0.271493
SRR7666487	3	0.242081
SRR7666518	3	0.237557
SRR7666475	3	0.196833
SRR7666543	3	0.441176
SRR7666556	3	0.309955
SRR7666501	3	0.520362
SRR7666548	3	0.466063
SRR7666466	3	0.144796
SRR7666488	3	0.280543
SRR7666542	3	0.285068
SRR7667389	6	0.504525
SRR7666539	0	0.644796
SRR7667458	1	0.830317
SRR7666571	0	0.735294
SRR7666508	3	0.081448
SRR7667323	6	0
SRR7666546	0	0.69457
SRR7667369	3	0.432127
SRR7666482	0	0.391403
SRR7666560	0	0.753394
SRR7667484	1	0.972851
SRR7667455	1	0.938914
SRR7666534	0	0.558824
SRR7666600	0	0.701357
SRR7666624	0	0.626697
SRR7667146	3	0.276018
SRR7666695	1	0.791855
SRR7667493	6	0.585973
SRR7666684	1	0.651584
SRR7667329	3	0.0429864
SRR7666610	0	0.665158
SRR7666519	0	0.567873
SRR7667276	6	0.617647
SRR7667379	6	0.678733
SRR7667085	3	0.133484
SRR7666559	0	0.737557
SRR7666603	0	0.751131
SRR7667470	3	0.522624
SRR7666623	0	0.588235
SRR7666611	0	0.613122
SRR7666579	0	0.728507
SRR7666727	1	0.963801
SRR7666654	1	0.823529
SRR7666779	3	0.719457
SRR7667489	1	0.947964
SRR7666530	0	0.590498
SRR7666550	0	0.488688
SRR7666608	0	0.334842
SRR7666848	3	0.825792
SRR7666578	0	0.705882
SRR7666458	0	0.730769
SRR7666621	0	0.708145
SRR7666739	1	0.986425
SRR7667302	2	0.511312
SRR7666972	3	0.0723982
SRR7667304	0	0.533937
SRR7666586	0	0.660633
SRR7667352	6	0.375566
SRR7666595	0	0.81448
SRR7666498	0	0.450226
SRR7667519	1	0.839367
SRR7667472	1	0.979638
SRR7666500	0	0.744344
SRR7666540	0	0.721719
SRR7666629	0	0.748869
SRR7666568	0	0.710407
SRR7666615	2	0.506787
SRR7667435	2	0.4819
SRR7666527	2	0.454751
SRR7666561	2	0.690045
SRR7667385	6	0.434389
SRR7667226	2	0.669683
SRR7667301	6	0.278281
SRR7667419	2	0.581448
SRR7666553	2	0.604072
SRR7666541	2	0.477376
SRR7667420	3	0.180995
SRR7666734	3	0.556561
SRR7666481	2	0.418552
SRR7666547	2	0.68552
SRR7666630	2	0.757919
SRR7666459	2	0.638009
SRR7666812	2	0.837104
SRR7666617	2	0.49095
SRR7666575	2	0.547511
SRR7667237	2	0.762443
SRR7667444	6	0.368778
SRR7666583	2	0.771493
SRR7667251	2	0.572398
SRR7666495	2	0.425339
SRR7667312	6	0.468326
SRR7666628	2	0.615385
SRR7666805	3	0.19457
SRR7666509	6	0.205882
SRR7667198	2	0.527149
SRR7667321	6	0.382353
SRR7667339	6	0.307692
SRR7667200	2	0.635747
SRR7667363	3	0.359729
SRR7666478	2	0.515837
SRR7667269	6	0.221719
SRR7667442	6	0.269231
SRR7667333	6	0.217195
SRR7666467	2	0.348416
SRR7666524	2	0.457014
SRR7667275	6	0.323529
SRR7667153	3	0.00904977
SRR7667207	2	0.683258
SRR7666599	2	0.554299
SRR7667318	6	0.233032
SRR7667411	6	0.162896
SRR7667496	3	0.357466
SRR7667319	6	0.312217
SRR7666494	2	0.649321
SRR7667291	6	0.235294
SRR7666517	2	0.608597
SRR7667434	6	0.226244
SRR7666839	2	0.868778
SRR7667249	2	0.384615
SRR7667178	2	0.273756
SRR7667179	2	0.545249
SRR7667247	2	0.436652
SRR7667320	6	0.282805
SRR7666566	2	0.687783
SRR7666558	2	0.59276
SRR7667429	2	0.622172
SRR7666616	2	0.570136
SRR7667212	2	0.576923
SRR7667230	2	0.538462
SRR7667190	2	0.393665
SRR7667290	6	0.201357
SRR7667232	2	0.452489
SRR7666523	2	0.404977
SRR7666797	6	0.782805
SRR7667418	2	0.429864
SRR7666625	2	0.447964
SRR7666671	3	0.742081
SRR7666538	2	0.529412
SRR7666589	2	0.31448
SRR7666464	2	0.445701
SRR7667353	6	0.246606
SRR7666596	2	0.606335
SRR7667431	6	0.199095
SRR7666601	2	0.493213
SRR7666829	2	0.812217
SRR7667285	6	0.658371
SRR7667121	3	0.0882353
SRR7666588	2	0.676471
SRR7666580	2	0.549774
SRR7666570	2	0.653846
SRR7667263	2	0.438914
SRR7667214	2	0.597285
SRR7667417	6	0.174208
SRR7666622	2	0.463801
SRR7666554	2	0.38914
SRR7666612	2	0.459276
SRR7667293	6	0.595023
SRR7666613	2	0.778281
SRR7667246	2	0.346154
SRR7666709	3	0.176471
SRR7667227	2	0.624434
SRR7667424	1	0.497738
SRR7667253	2	0.486425
SRR7666567	2	0.58371
SRR7666564	2	0.633484
SRR7666528	2	0.552036
SRR7666526	2	0.542986
SRR7666555	2	0.640271
SRR7666507	2	0.760181
SRR7667308	6	0.78733
SRR7667258	2	0.776018
SRR7666849	2	0.780543
SRR7667208	2	0.61991
SRR7666463	2	0.631222
SRR7666516	2	0.599548
SRR7666462	2	0.61086
SRR7667286	6	0.223982
SRR7667416	6	0.214932
SRR7667183	2	0.561086
SRR7666591	2	0.692308
SRR7667189	2	0.5
SRR7667530	1	0.699095
SRR7667203	2	0.714932
SRR7667199	2	0.540724
SRR7666563	2	0.656109
SRR7667386	2	0.475113
SRR7667182	2	0.773756
SRR7666497	6	0.40724
SRR7667205	3	0.361991
SRR7667393	6	0.20362
SRR7666606	2	0.764706
SRR7667265	6	0.371041
SRR7667222	2	0.5181
SRR7667070	4	0.294118
SRR7666956	4	0.0248869
SRR7666936	4	0.00678733
SRR7667041	4	0.330317
SRR7667017	4	0.0791855
SRR7667021	4	0.0746606
SRR7667030	4	0.0588235
SRR7667072	4	0.0859729
SRR7667366	1	0.671946
SRR7667024	6	0.00452489
SRR7666955	4	0.41629
SRR7666635	1	0.841629
SRR7666870	4	0.228507
SRR7667023	4	0.0950226
SRR7667027	4	0.257919
SRR7667284	6	0.733032
SRR7666651	1	0.895928
SRR7667281	6	0.563348
SRR7667053	4	0.0158371
SRR7666926	4	0.219457
SRR7667414	6	0.60181
SRR7666945	4	0.300905
SRR7666860	4	0.339367
SRR7667382	1	0.495475
SRR7666863	4	0.420814
SRR7666947	4	0.140271
SRR7667399	6	0.647059
SRR7667169	4	0.248869
SRR7666871	4	0.50905
SRR7666658	1	0.746606
SRR7667020	4	0.113122
SRR7667054	4	0.106335
SRR7667314	6	0.472851
SRR7667067	4	0.0475113
SRR7667003	3	0.0701357
SRR7667170	4	0.395928
SRR7667282	6	0.00226244
SRR7667404	1	0.723982
SRR7667377	6	0.411765
SRR7667016	4	0.230769
SRR7667391	6	0.402715
SRR7666522	6	0.266968
SRR7667028	4	0.0678733
SRR7667348	6	0.427602
SRR7667324	6	0.167421
SRR7667173	4	0.117647
SRR7667044	4	0.040724
SRR7667006	4	0.341629
SRR7667015	4	0.18552
SRR7666952	4	0.11086
SRR7666521	3	0.124434
SRR7666978	4	0.115385
SRR7666919	4	0.316742
SRR7666954	4	0.0565611
SRR7666903	4	0.414027
SRR7667013	4	0.291855
SRR7667279	6	0.755656
SRR7666661	1	0.832579
SRR7667012	4	0.328054
SRR7667001	4	0.0339367
SRR7666908	4	0.38009
SRR7666999	4	0.0656109
SRR7666929	4	0.183258
SRR7666981	4	0.104072
SRR7667018	4	0.337104
SRR7667303	6	0.531674
SRR7667405	6	0.39819
SRR7667045	4	0.156109
SRR7667035	4	0.470588
SRR7667392	1	0.680995
SRR7667287	6	0.674208
SRR7666971	4	0.178733
SRR7667056	4	0.108597
SRR7667047	4	0.325792
SRR7667330	6	0.29638
SRR7667296	6	0.579186
SRR7666943	4	0.128959
SRR7667004	4	0.30543
SRR7666907	4	0.192308
SRR7667446	6	0.208145
SRR7667031	4	0.122172
SRR7667026	4	0.536199
SRR7666861	4	0.366516
SRR7667168	4	0.28733
SRR7667402	1	0.565611
SRR7667000	4	0.131222
SRR7667042	4	0.244344
SRR7667071	4	0.0995475
SRR7667025	4	0.484163
SRR7667022	4	0.0769231
SRR7667011	4	0.187783
SRR7666965	4	0.158371
SRR7666925	4	0.253394
SRR7667171	4	0.423077
SRR7667052	4	0.0135747
SRR7667034	4	0.513575
SRR7667401	1	0.79638
SRR7667356	3	0.574661
SRR7667376	1	0.807692
SRR7666389	4	0.355204
SRR7667428	6	0.443439
SRR7667074	4	0.0226244
SRR7667049	4	0.153846
SRR7667033	4	0.0497738
SRR7667029	4	0.0520362
SRR7666742	1	0.984163
SRR7666730	1	0.966063
SRR7666731	1	0.950226
SRR7667359	1	0.717195
SRR7666707	1	0.927602
SRR7667485	1	0.855204
SRR7667390	1	0.71267
SRR7667532	1	0.789593
SRR7667479	1	0.918552
SRR7666771	1	1
SRR7666693	1	0.859729
SRR7667358	1	0.642534
SRR7666763	1	0.891403
SRR7667372	1	0.766968
SRR7666752	1	0.988688
SRR7666720	1	0.877828
SRR7667490	1	0.866516
SRR7667398	1	0.524887
SRR7666743	1	0.945701
SRR7666761	1	0.957014
SRR7666700	1	0.848416
SRR7666740	1	0.936652
SRR7667400	1	0.696833
SRR7666662	1	0.628959
SRR7666656	1	0.886878
SRR7666750	1	0.959276
SRR7667474	1	0.667421
SRR7666759	1	0.968326
SRR7666736	1	0.911765
SRR7667465	1	0.91629
SRR7667368	1	0.798643
SRR7666666	1	0.914027
SRR7666698	1	0.843891
SRR7666647	1	0.846154
SRR7666668	1	0.873303
SRR7666634	1	0.794118
SRR7666704	1	0.803167
SRR7666722	1	0.961538
SRR7666767	1	0.954751
SRR7666765	1	0.975113
SRR7667449	1	0.99095
SRR7666769	1	0.923077
SRR7666760	1	0.89819
SRR7666657	1	0.70362
SRR7666729	1	0.909502
SRR7666718	1	0.993213
SRR7666764	1	0.925339
SRR7666689	1	0.809955
SRR7667360	1	0.902715
SRR7666652	1	0.834842
SRR7666741	1	0.997738
SRR7666708	1	0.9819
SRR7666745	1	0.995475
SRR7666674	1	0.769231
SRR7666692	1	0.857466
SRR7667395	1	0.800905
SRR7666755	1	0.934389
SRR7666738	1	0.941176
SRR7667384	1	0.80543
SRR7666737	1	0.920814
SRR7667014	4	0.502262
SRR7666766	1	0.970588
SRR7667364	1	0.726244
SRR7666712	1	0.952489
SRR7667357	1	0.785068
SRR7667518	1	0.816742
SRR7666768	1	0.977376
SRR7666703	1	0.850679
SRR7666721	1	0.943439
SRR7667361	1	0.821267
SRR7666664	1	0.861991
SRR7667516	1	0.929864
SRR7666728	1	0.900452
SRR7666770	1	0.864253
SRR7667396	1	0.409502
SRR7667373	1	0.662896
SRR7667463	1	0.904977
SRR7667481	1	0.88009
SRR7667534	1	0.739819
SRR7667370	1	0.871041
SRR7666953	4	0.298643
SRR7666672	1	0.875566
SRR7666762	1	0.884615
SRR7666643	1	0.819005
SRR7666773	1	0.893665
SRR7666725	1	0.88914
SRR7666681	1	0.828054
SRR7666732	1	0.932127
SRR7666673	1	0.90724
SRR7667374	1	0.852941
SRR7666688	1	0.882353

## Sheet: Figure 3E
gene	me3	me5	md3	md5	meand	mdd	pv	fdr	color	prob	logq
ACTB	0.450727	-1.6208	0.611251	-1.09872	2.07152	1.70997	8.80107e-19	2.42381e-15	C3up	0.8	14.6155
TAGLN	1.45401	-0.519899	2.04466	-0.519899	1.97391	2.56455	8.95764e-18	1.23347e-14	C3up	0.7	13.9089
ACTA2	1.5139	-0.465441	2.24696	-0.465441	1.97934	2.71241	1.41321e-17	1.29733e-14	C3up	0.685714	13.887
CSRP1	0.878113	-0.857108	1.41577	-0.9389	1.73522	2.35467	8.56266e-17	5.89539e-14	C3up	0.671429	13.2295
A2M	1.1414	-0.430444	1.59847	-0.470555	1.57185	2.06902	1.50124e-15	8.26882e-13	C3up	0.642857	12.0826
KRT17	1.02782	-0.657773	1.40864	-0.657773	1.68559	2.06641	3.65775e-15	1.67891e-12	C3up	0.642857	11.775
TACSTD2	-0.0274126	-1.31387	0.227307	-1.31387	1.28646	1.54118	6.83793e-15	2.69024e-12	C3up	0.514286	11.5702
SPARCL1	1.4512	-0.400178	1.87707	-0.400178	1.85137	2.27725	1.24307e-14	4.27927e-12	C3up	0.642857	11.3686
SRSF7	0.167651	-1.08948	0.161379	-1.21076	1.25713	1.37214	8.04643e-14	2.46221e-11	C3up	0.557143	10.6087
KRT14	1.10548	-0.479471	1.38575	-0.479471	1.58496	1.86522	6.12358e-13	1.68643e-10	C3up	0.571429	9.77303
SPINT2	-0.537341	-1.67022	-0.419918	-1.67022	1.13288	1.2503	1.2701e-12	3.17986e-10	C3up	0.414286	9.49759
MYL9	1.40724	-0.349205	1.32612	-0.448654	1.75644	1.77477	1.75324e-12	4.02368e-10	C3up	0.642857	9.39538
CDH3	1.07954	-0.448156	0.304395	-0.448156	1.52769	0.752551	3.30907e-11	7.01015e-09	C3up	0.5	8.15427
PKM	0.0403023	-0.963134	0.190713	-1.28006	1.00344	1.47077	7.95172e-11	1.56422e-08	C3up	0.628571	7.8057
ACTN1	0.627754	-0.707004	0.637495	-0.835109	1.33476	1.4726	8.75588e-11	1.60758e-08	C3up	0.528571	7.79383
MIR205HG	1.23492	-0.409359	0.720759	-0.409359	1.64428	1.13012	1.03691e-10	1.78478e-08	C3up	0.6	7.74841
ANKRD20A9P	0.440365	-0.585647	0.334745	-0.804363	1.02601	1.13911	1.14951e-10	1.86221e-08	C3up	0.585714	7.72997
DST	0.934919	-0.365368	1.4082	-0.507572	1.30029	1.91577	2.23015e-10	3.41213e-08	C3up	0.642857	7.46698
KRT5	0.63386	-0.595733	-0.38454	-0.595733	1.22959	0.211193	2.78165e-10	4.03193e-08	C3up	0.471429	7.39449
PTN	1.10679	-0.294936	0.658118	-0.3856	1.40172	1.04372	4.04389e-10	5.56843e-08	C3up	0.528571	7.25427
CNN2	0.757808	-0.536582	0.75032	-0.690622	1.29439	1.44094	4.40223e-10	5.62089e-08	C3up	0.571429	7.25019
TES	-0.108533	-1.03481	-0.616692	-1.03866	0.926274	0.421972	4.61592e-10	5.62089e-08	C3up	0.385714	7.25019
C2orf40	1.41935	-0.274541	-0.135925	-0.274541	1.69389	0.138616	4.70541e-10	5.62089e-08	Not_sig	0.5	7.25019
MYH9	0.436968	-0.728738	0.129212	-0.899594	1.16571	1.02881	4.89838e-10	5.62089e-08	C3up	0.514286	7.25019
DSP	-0.427691	-1.2704	-1.23212	-1.27293	0.842708	0.040804	5.23936e-10	5.77168e-08	Not_sig	0.385714	7.2387
JUNB	0.871701	-0.405215	1.03656	-0.734995	1.27692	1.77155	7.52256e-10	7.96812e-08	C3up	0.642857	7.09864
RPL8	0.00708564	-1.16919	0.159964	-0.881821	1.17628	1.04179	7.81354e-10	7.96981e-08	C3up	0.628571	7.09855
POSTN	1.34734	-0.286826	-0.286826	-0.286826	1.63417	0	1.04262e-09	1.01411e-07	Not_sig	0.442857	6.99392
TRIM29	1.0371	-0.42771	-0.42771	-0.42771	1.46481	0	1.06787e-09	1.01411e-07	Not_sig	0.457143	6.99392
DDX5	0.37876	-0.903448	0.634046	-0.480986	1.28221	1.11503	1.17026e-09	1.0743e-07	C3up	0.728571	6.96887
SRSF2	0.499928	-0.631122	0.667969	-0.710934	1.13105	1.3789	1.24141e-09	1.10285e-07	C3up	0.714286	6.95748
SFRP1	0.210559	-0.763647	-0.727397	-0.763647	0.974206	0.0362502	1.65818e-09	1.42707e-07	Not_sig	0.428571	6.84555
RBBP8	0.546647	-0.639854	-0.615336	-0.639854	1.1865	0.024518	2.16216e-09	1.80442e-07	Not_sig	0.442857	6.74366
RPS3	0.132348	-0.934873	0.233949	-0.766256	1.06722	1.00021	2.39582e-09	1.94061e-07	C3up	0.642857	6.71206
MIR4461	0.193612	-0.490143	-0.0511434	-0.511317	0.683755	0.460174	2.53569e-09	1.99522e-07	C3up	0.457143	6.70001
CXCL14	1.33067	-0.174485	0.393889	-0.306118	1.50515	0.700007	3.63678e-09	2.78214e-07	C3up	0.5	6.55562
LITAF	0.206993	-0.850907	-0.0250376	-0.973319	1.0579	0.948282	4.02272e-09	2.99421e-07	C3up	0.5	6.52372
LBH	0.966143	-0.417658	-0.359005	-0.418204	1.3838	0.0591996	4.33453e-09	3.12222e-07	Not_sig	0.457143	6.50554
MYH11	1.28785	-0.296691	-0.296691	-0.296691	1.58454	0	4.42144e-09	3.12222e-07	Not_sig	0.442857	6.50554
ACTG2	0.663141	-0.438184	-0.438184	-0.438184	1.10132	0	4.64266e-09	3.19647e-07	Not_sig	0.428571	6.49533
SERPINB5	0.434596	-0.580051	-0.580051	-0.580051	1.01465	0	6.66192e-09	4.47486e-07	Not_sig	0.414286	6.34922
PDLIM4	0.978645	-0.391147	-0.39289	-0.39289	1.36979	0	7.66197e-09	5.02406e-07	Not_sig	0.4	6.29894
TPM2	1.3252	-0.0606451	1.15777	-0.404028	1.38584	1.5618	8.82929e-09	5.65485e-07	C3up	0.571429	6.24758
GRAMD3	0.853426	-0.420388	-0.358851	-0.500482	1.27381	0.141631	1.17173e-08	7.33399e-07	Not_sig	0.457143	6.13466
RPL13	0.387096	-0.466678	0.68654	-0.320355	0.853774	1.0069	1.24034e-08	7.59091e-07	C3up	0.7	6.11971
ARRDC3-AS1	0.366139	-0.555747	0.0997348	-0.700946	0.921886	0.80068	1.36937e-08	8.19836e-07	C3up	0.514286	6.08627
SCPEP1	0.684762	-0.47457	0.963841	-0.915471	1.15933	1.87931	1.49615e-08	8.76678e-07	C3up	0.642857	6.05716
COL17A1	1.29525	-0.260323	-0.260323	-0.260323	1.55557	0	1.62361e-08	9.31546e-07	Not_sig	0.428571	6.0308
TPM1	0.214697	-0.726912	0.142653	-1.00803	0.941609	1.15068	2.30577e-08	1.29594e-06	C3up	0.514286	5.88742
PHIP	0.0960574	-0.812456	-0.790178	-0.812456	0.908513	0.0222776	2.87555e-08	1.58385e-06	Not_sig	0.4	5.80028
LAMB3	0.863134	-0.391182	-0.437625	-0.437625	1.25432	0	3.02493e-08	1.63346e-06	Not_sig	0.442857	5.78689
TFAP2C	0.219731	-0.668942	0.513633	-0.988328	0.888673	1.50196	3.39438e-08	1.79772e-06	C3up	0.657143	5.74528
ANO1	0.800281	-0.450404	-0.450404	-0.450404	1.25069	0	4.22562e-08	2.19327e-06	Not_sig	0.385714	5.65891
GNRHR2	0.279131	-0.501543	0.100747	-0.359736	0.780674	0.460484	4.30054e-08	2.19327e-06	C3up	0.514286	5.65891
USP11	0.793545	-0.434367	-0.434367	-0.434367	1.22791	0	5.40644e-08	2.70715e-06	Not_sig	0.4	5.56749
SARS	0.304805	-0.68617	0.271985	-1.00528	0.990975	1.27727	5.67432e-08	2.79055e-06	C3up	0.557143	5.55431
NDRG2	-0.272302	-0.859506	-0.921299	-0.921299	0.587204	0	6.48972e-08	3.13556e-06	Not_sig	0.371429	5.50368
RPS19	0.278364	-0.792004	0.337659	-0.782986	1.07037	1.12065	6.84894e-08	3.25207e-06	C3up	0.657143	5.48784
RPL15	0.231833	-0.725625	0.446014	-0.73424	0.957458	1.18025	7.3546e-08	3.43298e-06	C3up	0.728571	5.46433
RCAN1	0.411584	-0.542389	-0.542389	-0.542389	0.953974	0	7.76279e-08	3.5264e-06	Not_sig	0.371429	5.45267
PFKFB3	0.730053	-0.473201	-0.473201	-0.473201	1.20325	0	7.81083e-08	3.5264e-06	Not_sig	0.385714	5.45267
MME	1.22228	-0.259024	-0.259024	-0.259024	1.48131	0	8.69813e-08	3.86365e-06	Not_sig	0.371429	5.413
MATN2	1.46245	0.0875215	1.33501	-0.34111	1.37493	1.67612	9.60368e-08	4.19818e-06	C3up	0.557143	5.37694
HADHA	-0.00842603	-0.82177	-0.82177	-0.82177	0.813344	0	1.12087e-07	4.778e-06	Not_sig	0.357143	5.32075
DSTN	-0.149807	-1.03828	0.129226	-1.16148	0.888468	1.2907	1.13343e-07	4.778e-06	C3up	0.514286	5.32075
IRF6	0.055022	-0.824609	-0.825508	-0.825508	0.879631	0	1.14506e-07	4.778e-06	Not_sig	0.342857	5.32075
CTSD	0.171396	-0.710684	-0.721365	-0.721365	0.88208	0	1.26412e-07	5.19608e-06	Not_sig	0.357143	5.28432
KIAA1217	0.454962	-0.589194	-0.208494	-0.826159	1.04416	0.617665	1.37458e-07	5.52793e-06	C3up	0.442857	5.25744
XRCC2	-0.0612244	-0.20429	-0.0950147	-0.212646	0.143066	0.117631	1.38499e-07	5.52793e-06	Not_sig	0.328571	5.25744
PDGFA	1.399	0.0806231	1.54212	-0.419155	1.31838	1.96128	1.56831e-07	6.1702e-06	C3up	0.614286	5.2097
FLNA	0.503638	-0.49025	-0.511587	-0.616351	0.993888	0.104764	1.61552e-07	6.26639e-06	Not_sig	0.428571	5.20298
THBS1	0.657893	-0.434087	0.095885	-0.658994	1.09198	0.754879	1.66415e-07	6.36538e-06	C3up	0.514286	5.19618
ALDH7A1	0.468179	-0.584799	-0.691541	-0.696931	1.05298	0.00539023	1.76505e-07	6.65883e-06	Not_sig	0.414286	5.1766
CDH1	-0.369025	-1.07779	-1.0646	-1.07965	0.70877	0.0150492	1.8538e-07	6.83637e-06	Not_sig	0.314286	5.16517
MIA	0.535981	-0.480493	-0.480493	-0.480493	1.01647	0	1.87942e-07	6.83637e-06	Not_sig	0.428571	5.16517
TP63	1.22277	-0.237456	-0.237456	-0.237456	1.46022	0	1.88658e-07	6.83637e-06	Not_sig	0.385714	5.16517
IGFBP5	0.129282	-0.505727	-0.49765	-0.511097	0.635009	0.0134473	2.01691e-07	7.21372e-06	Not_sig	0.371429	5.14184
ESRG	0.764029	-0.423724	-0.184015	-0.463232	1.18775	0.279216	2.08605e-07	7.36536e-06	C3up	0.471429	5.13281
FBXO32	0.636061	-0.381409	0.303718	-0.666396	1.01747	0.970114	2.2173e-07	7.72966e-06	C3up	0.5	5.11184
BLCAP	0.535346	-0.532236	-0.532236	-0.532236	1.06758	0	2.35112e-07	8.09374e-06	Not_sig	0.342857	5.09185
WWTR1	-0.0285224	-0.774304	-0.766036	-0.785154	0.745782	0.0191186	2.46936e-07	8.39583e-06	Not_sig	0.342857	5.07594
ORC4	0.176228	-0.475141	0.211798	-0.441684	0.651369	0.653482	2.55826e-07	8.59202e-06	C3up	0.628571	5.0659
CPNE1	-0.146105	-0.858766	-0.570897	-0.964421	0.712661	0.393523	3.04229e-07	1.00945e-05	C3up	0.371429	4.99591
XIST	0.371232	-0.512995	0.649525	-0.980592	0.884227	1.63012	3.46568e-07	1.12838e-05	C3up	0.671429	4.94754
RPS10	-0.0880764	-0.970702	-0.221712	-1.30059	0.882626	1.07888	3.48267e-07	1.12838e-05	C3up	0.457143	4.94754
CNN1	1.0759	-0.282184	-0.282184	-0.282184	1.35808	0	4.56971e-07	1.46337e-05	Not_sig	0.357143	4.83465
FAM126A	0.906585	-0.250112	-0.366098	-0.366098	1.1567	0	4.77492e-07	1.51151e-05	Not_sig	0.414286	4.82059
CRIP2	-0.0412504	-0.712484	-0.712484	-0.712484	0.671233	0	4.87399e-07	1.52534e-05	Not_sig	0.328571	4.81663
KCNQ1OT1	0.488619	-0.160251	0.454496	-0.28896	0.64887	0.743456	4.96764e-07	1.53718e-05	C3up	0.714286	4.81328
ITGB4	0.645144	-0.409791	-0.409791	-0.409791	1.05494	0	5.66965e-07	1.7064e-05	Not_sig	0.371429	4.76792
RPS4X	-0.0199526	-0.901187	0.202902	-0.522498	0.881234	0.7254	5.70006e-07	1.7064e-05	C3up	0.642857	4.76792
PLD3	0.0882784	-0.739862	-0.743052	-0.743052	0.828141	0	5.735e-07	1.7064e-05	Not_sig	0.328571	4.76792
TIMP3	0.962701	-0.163542	-0.335357	-0.392537	1.12624	0.0571806	5.76236e-07	1.7064e-05	Not_sig	0.471429	4.76792
CYB5R3	0.22555	-0.629187	-0.548341	-0.676596	0.854737	0.128256	6.24484e-07	1.82681e-05	Not_sig	0.314286	4.73831
DKK3	1.19774	-0.192263	-0.24197	-0.24197	1.39	0	6.30164e-07	1.82681e-05	Not_sig	0.357143	4.73831
NUPR1	0.31778	-0.580228	0.512889	-0.881674	0.898008	1.39456	7.43947e-07	2.1342e-05	C3up	0.628571	4.67077
CIRBP	0.611708	-0.374144	0.68038	-0.846943	0.985852	1.52732	8.78332e-07	2.49374e-05	C3up	0.585714	4.60315
SPIN1	0.20657	-0.666857	-0.666857	-0.666857	0.873428	0	9.60265e-07	2.67419e-05	Not_sig	0.328571	4.57281
MXRA8	1.11965	-0.251154	-0.252223	-0.252223	1.37081	0	9.61311e-07	2.67419e-05	Not_sig	0.328571	4.57281
FHL2	0.136234	-0.612075	-0.612686	-0.612686	0.748309	0	1.01246e-06	2.7863e-05	Not_sig	0.314286	4.55497
ITM2A	1.22942	-0.0877847	-0.181162	-0.297683	1.31721	0.116522	1.02971e-06	2.7863e-05	Not_sig	0.485714	4.55497
SPC25	0.265556	-0.357502	0.0360725	-0.414876	0.623058	0.450949	1.04128e-06	2.7863e-05	C3up	0.542857	4.55497
RPLP1	0.35333	-0.552026	0.483189	-0.491833	0.905355	0.975022	1.04208e-06	2.7863e-05	C3up	0.628571	4.55497
GPNMB	0.589086	-0.288172	-0.123906	-0.549325	0.877258	0.425419	1.11829e-06	2.96132e-05	C3up	0.5	4.52851
SLC29A1	0.180633	-0.628173	-0.628173	-0.628173	0.808806	0	1.14906e-06	3.01382e-05	Not_sig	0.314286	4.52088
LUC7L2	-0.0365836	-0.73027	-0.751415	-0.773121	0.693687	0.0217057	1.16995e-06	3.03966e-05	Not_sig	0.328571	4.51717
C2orf68	-0.0179509	-0.806075	-0.64467	-0.94668	0.788124	0.30201	1.29454e-06	3.33193e-05	C3up	0.371429	4.4773
ZBTB3	-0.092561	-0.230381	-0.132033	-0.246466	0.13782	0.114433	1.34453e-06	3.42856e-05	Not_sig	0.228571	4.46489
HNRNPA3	-0.00605681	-0.748029	-0.548148	-0.924987	0.741972	0.37684	1.48365e-06	3.7486e-05	C3up	0.414286	4.42613
KCNMB1	1.02087	-0.277235	-0.277235	-0.277235	1.2981	0	1.81578e-06	4.54605e-05	Not_sig	0.3	4.34237
KRT7	-0.610091	-1.14129	-1.15958	-1.15958	0.531199	0	2.00321e-06	4.94004e-05	Not_sig	0.257143	4.30627
GGA2	0.474878	-0.451847	-0.448146	-0.463359	0.926725	0.0152131	2.00902e-06	4.94004e-05	Not_sig	0.314286	4.30627
ZYX	0.407963	-0.496589	-0.532411	-0.532411	0.904552	0	2.11305e-06	5.14987e-05	Not_sig	0.328571	4.2882
LPAR6	0.399247	-0.44879	-0.44879	-0.44879	0.848036	0	2.19473e-06	5.30202e-05	Not_sig	0.328571	4.27556
HLA-A	0.149572	-0.658156	-0.722518	-0.830745	0.807728	0.108226	2.48902e-06	5.92362e-05	Not_sig	0.442857	4.22741
RRAGA	-0.042108	-0.743564	-0.743564	-0.743564	0.701456	0	2.49506e-06	5.92362e-05	Not_sig	0.3	4.22741
ENO1	0.137506	-0.789464	0.413762	-0.520278	0.926971	0.93404	2.70179e-06	6.3596e-05	C3up	0.628571	4.19657
SDK2	1.09111	-0.228199	-0.228199	-0.228199	1.31931	0	2.79558e-06	6.52459e-05	Not_sig	0.328571	4.18545
POLR2J3	0.0307952	-0.655388	-0.648189	-0.66305	0.686184	0.0148609	3.18587e-06	7.37301e-05	Not_sig	0.314286	4.13235
HNRNPC	-0.246717	-1.16662	0.0324807	-1.67523	0.919901	1.70771	3.33352e-06	7.65042e-05	C3up	0.5	4.11631
ATF4	-0.145181	-0.841808	-0.980901	-1.00579	0.696628	0.0248856	3.40511e-06	7.75015e-05	Not_sig	0.4	4.11069
ITGA6	0.0190818	-0.656106	-0.656106	-0.656106	0.675188	0	3.6935e-06	8.33762e-05	Not_sig	0.314286	4.07896
PALLD	0.301965	-0.464074	-0.606112	-0.606112	0.766039	0	3.94839e-06	8.84055e-05	Not_sig	0.414286	4.05352
SFN	0.823571	-0.344059	-0.344059	-0.344059	1.16763	0	4.24821e-06	9.43513e-05	Not_sig	0.357143	4.02525
VCL	0.195932	-0.619724	-0.670882	-0.670882	0.815656	0	4.29391e-06	9.46033e-05	Not_sig	0.3	4.02409
TMEM134	0.117884	-0.648468	-0.649324	-0.649324	0.766352	0	4.55923e-06	9.88966e-05	Not_sig	0.3	4.00482
PCMT1	-0.176628	-0.886254	-1.02199	-1.02199	0.709626	0	4.56059e-06	9.88966e-05	Not_sig	0.385714	4.00482
SNAI2	0.971861	-0.262963	-0.262963	-0.262963	1.23482	0	4.60611e-06	9.91032e-05	Not_sig	0.3	4.00391
SYT8	1.04122	-0.220704	-0.220704	-0.220704	1.26192	0	4.99685e-06	0.000106677	Not_sig	0.314286	3.97193
ACTN4	0.316143	-0.556216	-0.42374	-0.834317	0.872358	0.410577	5.28049e-06	0.000111865	C3up	0.442857	3.95131
FXYD3	-0.349123	-0.859234	-0.859234	-0.859234	0.510111	0	5.5287e-06	0.000116229	Not_sig	0.257143	3.93468
ZNF24	-0.225668	-0.83001	-0.844135	-0.844135	0.604342	0	5.79587e-06	0.000120923	Not_sig	0.285714	3.91749
WLS	0.639549	-0.327444	-0.387888	-0.387888	0.966993	0	5.87586e-06	0.00012167	Not_sig	0.342857	3.91482
COL16A1	0.749872	-0.30809	-0.30809	-0.30809	1.05796	0	6.13014e-06	0.000125988	Not_sig	0.314286	3.89967
SERTAD1	0.587775	-0.377699	-0.571725	-0.571725	0.965474	0	6.25933e-06	0.00012769	Not_sig	0.385714	3.89384
TNC	0.554745	-0.371783	-0.374486	-0.374486	0.926528	0	6.33301e-06	0.000127749	Not_sig	0.3	3.89364
ITM2B	0.910153	0.0966312	1.22975	0.282654	0.813522	0.947099	6.355e-06	0.000127749	C3up	0.8	3.89364
PIGT	-0.160892	-0.769483	-0.769483	-0.769483	0.608591	0	7.1711e-06	0.00014311	Not_sig	0.271429	3.84433
BCL11A	-0.141527	-0.73295	-0.73295	-0.73295	0.591423	0	7.28986e-06	0.000144095	Not_sig	0.257143	3.84135
POGZ	-0.0157458	-0.668687	-0.685654	-0.685654	0.652941	0	7.33405e-06	0.000144095	Not_sig	0.285714	3.84135
GRAMD2	0.655883	-0.336545	-0.336545	-0.336545	0.992429	0	7.37741e-06	0.000144095	Not_sig	0.342857	3.84135
LPCAT2	0.891955	-0.256758	-0.209492	-0.259688	1.14871	0.050196	7.52984e-06	0.000146036	Not_sig	0.314286	3.83554
PRKAR1A	-0.0214279	-0.794625	-0.059505	-1.19322	0.773197	1.13372	7.67129e-06	0.000147739	C3up	0.5	3.8305
PRNP	0.834683	-0.186704	1.18886	-0.857195	1.02139	2.04606	7.81831e-06	0.000148854	C3up	0.671429	3.82724
GSG1	0.184359	-0.31006	0.0428093	-0.478012	0.494419	0.520821	7.83725e-06	0.000148854	C3up	0.542857	3.82724
LAMA3	0.73276	-0.312966	-0.313684	-0.313684	1.04573	0	8.30159e-06	0.000156593	Not_sig	0.271429	3.80523
TAGLN2	-0.252692	-0.944846	-1.08389	-1.22763	0.692154	0.143739	8.51735e-06	0.00015957	Not_sig	0.457143	3.79705
ALDH9A1	0.0844589	-0.631424	-0.727087	-0.727087	0.715883	0	8.89506e-06	0.00016552	Not_sig	0.328571	3.78115
DMD	0.573659	-0.357601	-0.380411	-0.380411	0.93126	0	9.19802e-06	0.000170009	Not_sig	0.3	3.76953
CFL1	-0.0241092	-0.85184	0.0917247	-0.573876	0.827731	0.6656	9.4903e-06	0.000172386	C3up	0.571429	3.7635
BRK1	-0.134709	-0.822001	-0.938192	-0.938192	0.687292	0	9.49675e-06	0.000172386	Not_sig	0.342857	3.7635
SOX4	-0.528668	-1.15921	-0.70964	-1.55334	0.630547	0.843699	9.51442e-06	0.000172386	C3up	0.257143	3.7635
PRPF8	-0.0414619	-0.657004	-0.657004	-0.657004	0.615542	0	9.87063e-06	0.000177671	Not_sig	0.257143	3.75038
KLK6	0.648109	-0.302993	-0.302993	-0.302993	0.951103	0	1.04142e-05	0.000186238	Not_sig	0.257143	3.72993
ST5	0.576433	-0.393636	-0.393636	-0.393636	0.970069	0	1.062e-05	0.000187344	Not_sig	0.271429	3.72736
SLC1A5	0.265325	-0.526705	-0.526705	-0.526705	0.79203	0	1.06699e-05	0.000187344	Not_sig	0.285714	3.72736
GAPDH	-0.417754	-1.07749	-0.123203	-1.08175	0.659739	0.958548	1.06801e-05	0.000187344	C3up	0.442857	3.72736
LCP1	0.594468	-0.327609	-0.373534	-0.373534	0.922077	0	1.09906e-05	0.000190815	Not_sig	0.285714	3.71939
RBM23	0.187968	-0.58154	-0.585661	-0.585661	0.769508	0	1.10593e-05	0.000190815	Not_sig	0.271429	3.71939
PYGB	0.0428122	-0.609535	-0.609535	-0.609535	0.652347	0	1.10858e-05	0.000190815	Not_sig	0.271429	3.71939
EDN3	0.906109	-0.255579	-0.255579	-0.255579	1.16169	0	1.12616e-05	0.000192637	Not_sig	0.271429	3.71526
SPG7	0.431992	-0.433186	-0.433186	-0.433186	0.865178	0	1.19621e-05	0.000203355	Not_sig	0.285714	3.69174
SRSF3	0.315701	-0.535873	0.424982	-0.468857	0.851574	0.893839	1.22058e-05	0.000206226	C3up	0.657143	3.68566
LUZP1	0.47838	-0.409707	-0.502602	-0.502602	0.888087	0	1.25044e-05	0.000209982	Not_sig	0.314286	3.67782
GRP	1.01289	-0.208499	-0.208499	-0.208499	1.22139	0	1.26162e-05	0.000210576	Not_sig	0.271429	3.67659
CDC37	0.02609	-0.645681	-0.683555	-0.683555	0.671771	0	1.27645e-05	0.000211768	Not_sig	0.285714	3.67414
FRMD6	0.547829	-0.393076	-0.402457	-0.402457	0.940905	0	1.30034e-05	0.000213561	Not_sig	0.271429	3.67048
RPL23A	0.11836	-0.711691	0.218113	-0.328798	0.830051	0.546911	1.30796e-05	0.000213561	C3up	0.6	3.67048
LMOD1	1.00426	-0.222155	-0.222155	-0.222155	1.22641	0	1.31052e-05	0.000213561	Not_sig	0.3	3.67048
C20orf166-AS1	0.445284	-0.3995	-0.3995	-0.3995	0.844784	0	1.32606e-05	0.000213745	Not_sig	0.285714	3.6701
UBQLN2	0.0175618	-0.681701	-0.689065	-0.689065	0.699263	0	1.32718e-05	0.000213745	Not_sig	0.257143	3.6701
HEXIM1	0.256968	-0.521938	-0.709045	-0.709045	0.778906	0	1.46012e-05	0.000233788	Not_sig	0.414286	3.63118
SDC1	0.104578	-0.566669	-0.566669	-0.566669	0.671247	0	1.53493e-05	0.000243498	Not_sig	0.257143	3.6135
RPL31	0.0010379	-0.747938	0.130264	-1.27478	0.748976	1.40504	1.53844e-05	0.000243498	C3up	0.557143	3.6135
CHRM3	-0.162822	-0.589673	-0.480204	-0.685055	0.426851	0.20485	1.56422e-05	0.000246163	C3up	0.214286	3.60878
FRZB	0.8735	-0.247833	-0.247833	-0.247833	1.12133	0	1.63768e-05	0.00025626	Not_sig	0.271429	3.59132
ANP32B	-0.0772238	-0.702681	-0.702681	-0.702681	0.625457	0	1.71654e-05	0.000267082	Not_sig	0.257143	3.57336
CNTNAP3B	0.929192	-0.235449	-0.235449	-0.235449	1.16464	0	1.73725e-05	0.000268785	Not_sig	0.314286	3.57059
PFDN5	0.443263	-0.384016	0.674108	-1.11723	0.82728	1.79133	1.78255e-05	0.000273299	C3up	0.671429	3.56336
CMTM7	0.236437	-0.482155	-0.603473	-0.603473	0.718592	0	1.78627e-05	0.000273299	Not_sig	0.357143	3.56336
WASH2P	-0.0603346	-0.461003	-0.465054	-0.465054	0.400669	0	1.82724e-05	0.000277083	Not_sig	0.271429	3.55739
IER2	0.311297	-0.523687	0.476912	-1.01567	0.834985	1.49258	1.83112e-05	0.000277083	C3up	0.6	3.55739
KLHL13	0.589812	-0.358557	-0.358557	-0.358557	0.948369	0	1.84475e-05	0.000277619	Not_sig	0.257143	3.55655
SPDYE7P	-0.24074	-0.684031	-0.503038	-0.813961	0.443291	0.310924	1.86772e-05	0.000279139	C3up	0.228571	3.55418
SHISA9	0.493241	-0.0545866	0.539325	-0.0139238	0.547827	0.553248	1.87512e-05	0.000279139	C3up	0.714286	3.55418
TECR	-0.139324	-0.826699	-1.00346	-1.00346	0.687375	0	1.89898e-05	0.000281171	Not_sig	0.385714	3.55103
LRRC47	0.300067	-0.482056	-0.485077	-0.493089	0.782122	0.0080123	1.95648e-05	0.000288136	Not_sig	0.285714	3.5404
KIAA0040	0.238257	-0.453714	-0.453714	-0.453714	0.691971	0	2.10031e-05	0.000306966	Not_sig	0.257143	3.51291
ACAP2	0.109302	-0.522278	-0.513503	-0.533665	0.63158	0.0201615	2.10663e-05	0.000306966	Not_sig	0.257143	3.51291
GSTM1	0.223011	-0.38096	-0.381051	-0.381051	0.60397	0	2.16959e-05	0.000314477	Not_sig	0.285714	3.50241
RPSAP58	0.0755605	-0.432167	-0.432167	-0.432167	0.507727	0	2.20133e-05	0.000317406	Not_sig	0.285714	3.49838
FMO2	0.634719	-0.164635	-0.280737	-0.465661	0.799354	0.184924	2.23617e-05	0.000320751	Not_sig	0.485714	3.49383
ZNF471	0.0695209	-0.465217	-0.227982	-0.57567	0.534738	0.347688	2.54763e-05	0.000363532	C3up	0.414286	3.43946
ACO2	-0.127368	-0.740577	-0.740577	-0.740577	0.613209	0	2.63609e-05	0.000374215	Not_sig	0.242857	3.42688
BTF3	0.0915572	-0.625052	0.143297	-0.932715	0.716609	1.07601	2.81473e-05	0.00039528	C3up	0.528571	3.4031
EOGT	0.61928	-0.341161	-0.320771	-0.349525	0.960441	0.0287538	2.81645e-05	0.00039528	Not_sig	0.257143	3.4031
STAC2	0.529061	-0.323981	-0.309543	-0.322687	0.853042	0.0131436	2.83852e-05	0.00039528	Not_sig	0.314286	3.4031
RPL6	0.174407	-0.574992	0.279441	-0.35664	0.7494	0.63608	2.84188e-05	0.00039528	C3up	0.6	3.4031
SYNM	0.345069	-0.46306	-0.46306	-0.46306	0.808129	0	2.92829e-05	0.000404608	Not_sig	0.242857	3.39297
NHP2	-0.374424	-0.882293	-0.883334	-0.883334	0.507869	0	2.95203e-05	0.000404608	Not_sig	0.214286	3.39297
CHTOP	-0.285299	-0.892564	-0.892564	-0.892564	0.607265	0	2.97028e-05	0.000404608	Not_sig	0.214286	3.39297
HK1	-0.0758916	-0.648651	-0.649163	-0.649163	0.57276	0	2.97066e-05	0.000404608	Not_sig	0.228571	3.39297
S100B	0.296517	-0.390248	-0.390248	-0.390248	0.686765	0	2.9824e-05	0.000404608	Not_sig	0.257143	3.39297
TSHZ2	1.21412	0.126542	0.0219644	-0.327039	1.08758	0.349004	3.1589e-05	0.000426451	C3up	0.5	3.37013
ECHDC2	0.0890314	-0.508905	-0.58847	-0.596775	0.597937	0.00830465	3.38897e-05	0.000454909	Not_sig	0.3	3.34208
XRCC6	-0.520606	-1.16118	-1.09027	-1.52326	0.640572	0.432989	3.40273e-05	0.000454909	C3up	0.428571	3.34208
LRP1	0.571766	-0.355154	-0.355154	-0.355154	0.92692	0	3.68072e-05	0.000489695	Not_sig	0.285714	3.31007
EIF3K	-0.277385	-0.834227	-0.834227	-0.834227	0.556842	0	3.77013e-05	0.00049918	Not_sig	0.242857	3.30174
RCN2	-0.0596799	-0.659877	-0.659877	-0.659877	0.600197	0	3.8209e-05	0.000501158	Not_sig	0.242857	3.30003
MYLK	1.39605	0.405363	1.73831	-0.36411	0.990682	2.10242	3.82147e-05	0.000501158	C3up	0.642857	3.30003
LINC-ROR	0.929454	-0.18967	-0.241375	-0.241375	1.11912	0	4.01245e-05	0.000523711	Not_sig	0.357143	3.28091
WBP2	-0.189072	-0.695632	-0.695632	-0.695632	0.50656	0	4.1977e-05	0.000545305	Not_sig	0.228571	3.26336
TBC1D4	0.486645	-0.368739	-0.368739	-0.368739	0.855384	0	4.30708e-05	0.000556888	Not_sig	0.257143	3.25423
COL6A1	0.87542	-0.19563	-0.245473	-0.245473	1.07105	0	4.37355e-05	0.000562839	Not_sig	0.271429	3.24962
MAOB	1.13518	0.0486458	-0.347088	-0.347088	1.08654	0	4.45321e-05	0.000570426	Not_sig	0.414286	3.2438
PCSK7	0.401819	-0.358882	-0.398743	-0.398743	0.760701	0	4.55688e-05	0.000581002	Not_sig	0.271429	3.23582
PIAS3	-0.0751058	-0.633201	-0.633201	-0.633201	0.558095	0	4.61356e-05	0.000585518	Not_sig	0.228571	3.23246
ZBTB20	0.342065	-0.419528	-0.443575	-0.657455	0.761593	0.21388	4.66969e-05	0.000589923	C3up	0.4	3.2292
SPP1	0.764866	-0.229879	-0.231696	-0.231696	0.994745	0	4.82402e-05	0.000606637	Not_sig	0.228571	3.21707
SMARCB1	-0.0333508	-0.672243	-0.716014	-0.716014	0.638892	0	4.86854e-05	0.000608517	Not_sig	0.257143	3.21573
RPL11	0.324621	-0.480359	0.299145	-0.829333	0.804981	1.12848	4.88316e-05	0.000608517	C3up	0.657143	3.21573
PUF60	-0.254166	-0.904987	-1.11802	-1.11802	0.650821	0	4.93566e-05	0.000612289	Not_sig	0.385714	3.21304
TNS1	0.737012	-0.289164	-0.289164	-0.289164	1.02618	0	4.96809e-05	0.000613548	Not_sig	0.271429	3.21215
GPM6B	0.0812211	-0.527161	-0.527904	-0.527904	0.608382	0	5.57588e-05	0.000682806	Not_sig	0.242857	3.1657
RPLP0P2	0.0102447	-0.116187	-0.0033372	-0.146292	0.126432	0.142955	5.57848e-05	0.000682806	Not_sig	0.485714	3.1657
BBS5	0.0316827	-0.496046	-0.343636	-0.534752	0.527729	0.191117	5.7033e-05	0.000694995	Not_sig	0.314286	3.15802
KLK5	0.425227	-0.314949	-0.314949	-0.314949	0.740176	0	5.77453e-05	0.000697961	Not_sig	0.228571	3.15617
HLA-L	-0.0486688	-0.197476	-0.157772	-0.241485	0.148808	0.0837126	5.77833e-05	0.000697961	Not_sig	0.285714	3.15617
SIK1	0.251229	-0.434505	-0.44053	-0.44053	0.685734	0	5.8822e-05	0.000704856	Not_sig	0.314286	3.1519
FTO	-0.130207	-0.699963	-0.691502	-0.706131	0.569756	0.014629	5.89716e-05	0.000704856	Not_sig	0.214286	3.1519
HDAC2	-0.54098	-0.912784	-0.911858	-0.914701	0.371803	0.0028428	5.93112e-05	0.000704856	Not_sig	0.214286	3.1519
YIPF3	-0.0790428	-0.64789	-0.70197	-0.70197	0.568847	0	5.9555e-05	0.000704856	Not_sig	0.271429	3.1519
PXN	0.361711	-0.386559	-0.424254	-0.424254	0.74827	0	5.96338e-05	0.000704856	Not_sig	0.271429	3.1519
RPL10	0.0954995	-0.550034	0.365404	-0.574807	0.645534	0.94021	6.12736e-05	0.000721143	C3up	0.585714	3.14198
ZFP36	0.746322	-0.0632682	0.862486	-0.755905	0.80959	1.61839	6.1817e-05	0.000724443	C3up	0.642857	3.14
TSPO	-0.0979614	-0.742319	-0.985048	-0.985048	0.644358	0	6.29515e-05	0.000734612	Not_sig	0.414286	3.13394
GATA3	-0.0466416	-0.558979	-0.558979	-0.558979	0.512337	0	6.39765e-05	0.000743423	Not_sig	0.228571	3.12876
CBWD2	-0.156047	-0.714821	-0.757227	-0.757227	0.558774	0	6.6465e-05	0.000768114	Not_sig	0.271429	3.11457
FXYD6	0.376013	-0.392326	-0.392326	-0.392326	0.768338	0	6.66591e-05	0.000768114	Not_sig	0.228571	3.11457
CTSB	0.0131065	-0.731445	-0.167238	-1.20361	0.744551	1.03637	6.98956e-05	0.000801666	C3up	0.5	3.09601
AMIGO2	0.662985	-0.286414	-0.286414	-0.286414	0.949399	0	7.01531e-05	0.000801666	Not_sig	0.242857	3.09601
WIF1	0.859106	-0.22425	-0.22425	-0.22425	1.08336	0	7.06637e-05	0.000804165	Not_sig	0.228571	3.09465
CYC1	-0.335959	-0.864563	-0.971006	-0.971006	0.528604	0	7.16477e-05	0.000812007	Not_sig	0.3	3.09044
LIPA	0.26772	-0.468252	-0.468252	-0.468252	0.735972	0	7.23122e-05	0.000816095	Not_sig	0.228571	3.08826
CPQ	0.400357	-0.450833	-0.450833	-0.450833	0.85119	0	7.2601e-05	0.000816095	Not_sig	0.242857	3.08826
HCG18	0.109538	-0.545844	-0.548029	-0.55203	0.655382	0.0040013	7.50765e-05	0.000840491	Not_sig	0.228571	3.07547
ROCK1	0.0915422	-0.539625	-0.654194	-0.654194	0.631168	0	7.85169e-05	0.00087226	Not_sig	0.328571	3.05935
SNHG15	0.309056	-0.453319	-0.562038	-0.562038	0.762375	0	7.85478e-05	0.00087226	Not_sig	0.285714	3.05935
PCIF1	0.0815136	-0.538843	-0.567329	-0.567329	0.620356	0	7.99682e-05	0.000884468	Not_sig	0.242857	3.05332
ZNF644	0.113704	-0.560343	-0.693277	-0.693277	0.674046	0	8.03877e-05	0.000885551	Not_sig	0.342857	3.05279
LINC00371	0.659014	-0.240676	-0.254642	-0.254642	0.89969	0	8.3041e-05	0.000911135	Not_sig	0.357143	3.04042
UGDH-AS1	0.39835	-0.179098	0.494151	-0.108796	0.577449	0.602947	8.44258e-05	0.000922653	C3up	0.714286	3.03496
HERC1	0.347618	-0.432568	-0.432568	-0.432568	0.780186	0	8.4766e-05	0.000922709	Not_sig	0.242857	3.03494
TGFB1I1	0.710374	-0.286525	-0.286525	-0.286525	0.996899	0	8.72762e-05	0.000946294	Not_sig	0.214286	3.02397
FGF1	0.909783	-0.199955	-0.199955	-0.199955	1.10974	0	8.84571e-05	0.000953288	Not_sig	0.242857	3.02078
ARFGAP2	-0.0221017	-0.564472	-0.564472	-0.564472	0.542371	0	8.86135e-05	0.000953288	Not_sig	0.214286	3.02078
XYLT2	0.465883	-0.2956	-0.420311	-0.420311	0.761483	0	8.89688e-05	0.000953385	Not_sig	0.328571	3.02073
THSD4	0.753343	-0.201068	-0.375906	-0.375906	0.954412	0	8.94798e-05	0.000955145	Not_sig	0.328571	3.01993
SPDYE5	-0.114227	-0.551002	-0.607129	-0.689607	0.436775	0.0824779	9.13548e-05	0.000968174	Not_sig	0.328571	3.01405
ADD1	0.182254	-0.519065	-0.519065	-0.519065	0.701319	0	9.14035e-05	0.000968174	Not_sig	0.214286	3.01405
RPL18	0.0511598	-0.663446	0.0905759	-0.924605	0.714606	1.01518	9.22334e-05	0.000973222	C3up	0.514286	3.01179
MSRB3	0.774501	-0.160569	-0.270768	-0.321945	0.93507	0.0511762	9.38765e-05	0.000986779	Not_sig	0.3	3.00578
SNRPD2	-0.128782	-0.791719	-0.0739239	-1.38952	0.662938	1.3156	9.51444e-05	0.000994125	C3up	0.442857	3.00256
FAM156A	0.381408	-0.390107	-0.390107	-0.390107	0.771515	0	9.52973e-05	0.000994125	Not_sig	0.228571	3.00256
RPS3A	0.00552424	-0.628873	0.20032	-0.54505	0.634397	0.74537	9.66925e-05	0.00100487	C3up	0.571429	2.99789
MSN	0.101312	-0.534164	-0.699114	-0.699114	0.635476	0	0.000102098	0.00105706	Not_sig	0.342857	2.9759
BCKDHA	-0.145517	-0.715011	-0.715011	-0.715011	0.569494	0	0.000103626	0.00106886	Not_sig	0.214286	2.97108
RDX	-0.0839353	-0.631499	-0.702145	-0.702145	0.547564	0	0.000105569	0.00108484	Not_sig	0.257143	2.96464
DCTN1	-0.0138554	-0.593194	-0.593194	-0.593194	0.579339	0	0.00010767	0.00110232	Not_sig	0.228571	2.95769
RPL26	-0.0939625	-0.784244	-0.0492346	-1.2703	0.690282	1.22107	0.000108356	0.00110524	C3up	0.5	2.95655
NUFIP2	0.170054	-0.442629	-0.578338	-0.684026	0.612683	0.105688	0.000111545	0.00113356	Not_sig	0.385714	2.94555
APOD	0.214119	-0.40644	-0.469353	-0.469353	0.620558	0	0.000113369	0.00114786	Not_sig	0.342857	2.94011
SIPA1L1	0.351009	-0.345654	-0.345654	-0.345654	0.696664	0	0.000118885	0.0011993	Not_sig	0.228571	2.92107
SLC3A2	0.123274	-0.601763	0.0174192	-1.16375	0.725037	1.18117	0.000122473	0.00123099	C3up	0.5	2.90975
SLC25A25	0.187358	-0.460461	-0.53806	-0.53806	0.647818	0	0.000124763	0.00124944	Not_sig	0.271429	2.90328
RPS5	-0.458515	-1.04564	-0.580171	-1.4793	0.587124	0.899131	0.000128906	0.00128626	C3up	0.342857	2.89067
ITGB1	0.525086	-0.130156	0.818509	0.143308	0.655242	0.675201	0.000130565	0.00129046	C3up	0.714286	2.88926
DDIT3	-0.0549785	-0.611812	-0.7587	-0.7587	0.556833	0	0.000130665	0.00129046	Not_sig	0.328571	2.88926
SETBP1	0.103479	-0.456175	-0.456175	-0.456175	0.559654	0	0.000130733	0.00129046	Not_sig	0.214286	2.88926
FAM189A2	0.705668	-0.266739	-0.266739	-0.266739	0.972407	0	0.00013603	0.00133795	Not_sig	0.285714	2.87356
EIF3D	-0.299328	-0.818597	-0.963013	-0.963013	0.519269	0	0.000138818	0.00136051	Not_sig	0.285714	2.8663
CAP1	0.167665	-0.564933	0.493264	-1.06587	0.732598	1.55914	0.000139899	0.00136625	C3up	0.528571	2.86447
CAMK2N1	0.481248	-0.338158	-0.339626	-0.339626	0.819406	0	0.000140652	0.00136875	Not_sig	0.242857	2.86368
FBL	-0.148878	-0.659687	-0.659687	-0.659687	0.510809	0	0.000144919	0.00140531	Not_sig	0.2	2.85223
SRSF5	0.670009	-0.028438	0.65908	0.0606531	0.698447	0.598427	0.0001482	0.00143053	C3up	0.757143	2.8445
PTPN14	0.286057	-0.420297	-0.53403	-0.551897	0.706354	0.0178666	0.000148559	0.00143053	Not_sig	0.314286	2.8445
PCNA	-0.26452	-0.708788	-0.708788	-0.708788	0.444268	0	0.000151818	0.00145682	Not_sig	0.2	2.83659
MIR5047	0.577743	-0.326043	-0.326043	-0.326043	0.903787	0	0.000155335	0.00148539	Not_sig	0.3	2.82816
PFN2	-0.292814	-0.753313	-0.753313	-0.753313	0.460498	0	0.000156315	0.00148959	Not_sig	0.214286	2.82693
N4BP2L2	0.109165	-0.539015	-0.676253	-0.748202	0.64818	0.0719494	0.000159508	0.00151477	Not_sig	0.371429	2.81965
TRA2B	-0.0622157	-0.617725	-0.7544	-0.769747	0.555509	0.0153478	0.000162832	0.00154103	Not_sig	0.271429	2.81219
LINC00671	0.284501	-0.346038	-0.473872	-0.473872	0.630539	0	0.000168452	0.00158875	Not_sig	0.3	2.79894
TNFSF10	-0.0269423	-0.537681	-0.539825	-0.539825	0.510738	0	0.00017111	0.00160831	Not_sig	0.2	2.79363
PPP1R14A	0.728328	-0.215099	-0.215099	-0.215099	0.943427	0	0.000172234	0.00161051	Not_sig	0.242857	2.79304
MYLIP	0.549782	-0.316951	-0.316951	-0.316951	0.866732	0	0.000172513	0.00161051	Not_sig	0.214286	2.79304
SLC25A6	0.125986	-0.527127	-0.249299	-0.92449	0.653113	0.675191	0.000176501	0.00164217	C3up	0.5	2.78458
OCLN	-0.312415	-0.695479	-0.667168	-0.696591	0.383064	0.0294225	0.000179315	0.00166274	Not_sig	0.185714	2.77918
ARMCX6	0.130813	-0.48344	-0.48344	-0.48344	0.614253	0	0.0001815	0.00167735	Not_sig	0.2	2.77538
TNS4	0.856641	-0.206155	-0.201855	-0.225181	1.0628	0.0233262	0.000182586	0.00168175	Not_sig	0.371429	2.77424
SP110	0.307596	-0.326916	-0.332645	-0.332645	0.634512	0	0.000188499	0.00173042	Not_sig	0.257143	2.76185
RTFDC1	-0.032013	-0.660423	-0.808377	-0.808377	0.62841	0	0.00018985	0.00173176	Not_sig	0.3	2.76151
RPL9	0.293265	-0.378241	0.487052	-0.0707429	0.671506	0.557795	0.000189902	0.00173176	C3up	0.685714	2.76151
FGFR1	0.945983	0.0286928	-0.368889	-0.431491	0.91729	0.0626022	0.000192044	0.00174409	Not_sig	0.414286	2.75843
BTG2	0.361667	-0.274867	-0.630262	-0.647178	0.636534	0.0169155	0.000192521	0.00174409	Not_sig	0.457143	2.75843
CAPN1	-0.0657589	-0.613366	-0.613366	-0.613366	0.547607	0	0.000196467	0.00177251	Not_sig	0.2	2.75141
H1F0	-0.121489	-0.752313	-0.172402	-1.26666	0.630824	1.09426	0.000196945	0.00177251	C3up	0.485714	2.75141
DCTN2	-0.00645107	-0.594163	-0.596066	-0.596066	0.587712	0	0.000201698	0.0018042	Not_sig	0.2	2.74371
SLC25A11	0.0679646	-0.550236	-0.550236	-0.550236	0.618201	0	0.000201777	0.0018042	Not_sig	0.2	2.74371
CLMN	0.0102069	-0.488035	-0.49119	-0.49119	0.498242	0	0.000203222	0.00181124	Not_sig	0.242857	2.74202
APP	-0.342494	-0.773749	-0.774151	-0.774151	0.431254	0	0.000207859	0.0018466	Not_sig	0.185714	2.73363
ANKRD36	-0.0465624	-0.626794	-0.850664	-0.890905	0.580231	0.0402407	0.000210484	0.0018639	Not_sig	0.371429	2.72958
HNRNPR	0.0956687	-0.609716	0.132518	-1.12984	0.705385	1.26236	0.000214037	0.00188929	C3up	0.514286	2.7237
PRRC2A	0.1307	-0.498003	-0.498003	-0.498003	0.628703	0	0.00021817	0.00191962	Not_sig	0.228571	2.71679
ITPA	-0.0217488	-0.633285	-0.633285	-0.633285	0.611536	0	0.00023044	0.00201855	Not_sig	0.185714	2.69496
XRCC5	-0.19342	-0.83261	-0.011802	-1.30359	0.639189	1.29179	0.000231374	0.00201855	C3up	0.5	2.69496
LPP	0.121944	-0.480468	-0.596304	-0.621292	0.602412	0.0249884	0.000231613	0.00201855	Not_sig	0.371429	2.69496
WASH7P	-0.0823551	-0.509856	-0.509856	-0.509856	0.427501	0	0.000235409	0.00204516	Not_sig	0.242857	2.68927
FAM129A	0.184025	-0.414642	-0.422	-0.412645	0.598668	-0.00935505	0.000240931	0.00208168	Not_sig	0	2.68159
RPL13AP5	0.0520765	-0.603507	0.137574	-0.97934	0.655584	1.11691	0.000241124	0.00208168	C3up	0.542857	2.68159
MAMDC2	0.872393	-0.17936	-0.17936	-0.17936	1.05175	0	0.000246079	0.00211782	Not_sig	0.214286	2.67411
NISCH	0.427261	-0.347974	-0.347974	-0.347974	0.775235	0	0.000249062	0.00213681	Not_sig	0.228571	2.67023
LIMK2	0.112407	-0.477088	-0.477088	-0.477088	0.589496	0	0.000251086	0.00214748	Not_sig	0.2	2.66807
PIK3R1	0.271609	-0.388344	-0.389434	-0.389434	0.659953	0	0.000256542	0.00218694	Not_sig	0.228571	2.66016
UQCRC1	-0.071379	-0.692614	-0.949543	-0.949543	0.621235	0	0.000257715	0.00218694	Not_sig	0.371429	2.66016
BSDC1	-0.181354	-0.645858	-0.65552	-0.65552	0.464504	0	0.000258081	0.00218694	Not_sig	0.185714	2.66016
SLC30A9	-0.226195	-0.684105	-0.684105	-0.684105	0.457909	0	0.000260189	0.00219685	Not_sig	0.185714	2.6582
ITGA3	0.63616	-0.24119	-0.242441	-0.242441	0.87735	0	0.000260847	0.00219685	Not_sig	0.228571	2.6582
VPS72	-0.244386	-0.731016	-0.731016	-0.731016	0.486631	0	0.000261684	0.00219718	Not_sig	0.185714	2.65813
DDX39B	-0.0558078	-0.606102	-0.770022	-0.770022	0.550294	0	0.000265019	0.00221843	Not_sig	0.3	2.65395
NBPF14	-0.115835	-0.607268	-0.675316	-0.675316	0.491433	0	0.000269955	0.0022529	Not_sig	0.242857	2.64726
JUP	-0.49505	-0.785358	-0.785358	-0.785358	0.290307	0	0.000276222	0.00229823	Not_sig	0.185714	2.63861
COL4A2	0.223074	-0.426445	-0.427235	-0.427235	0.649519	0	0.00027889	0.00231344	Not_sig	0.242857	2.63574
ITGB6	0.234225	-0.424377	-0.425247	-0.425247	0.658602	0	0.000287767	0.00237991	Not_sig	0.185714	2.62344
SERPINI1	0.629416	-0.245683	-0.245683	-0.245683	0.875099	0	0.000290472	0.00238495	Not_sig	0.2	2.62252
CHD9	0.491997	-0.296323	-0.601417	-0.601417	0.78832	0	0.000290668	0.00238495	Not_sig	0.357143	2.62252
LINC00649	0.0194494	-0.382437	-0.302529	-0.456291	0.401887	0.153762	0.000290974	0.00238495	Not_sig	0.3	2.62252
DUSP11	-0.121207	-0.587888	-0.587888	-0.587888	0.466681	0	0.000293321	0.00239705	Not_sig	0.185714	2.62032
ID4	0.391121	-0.304632	-0.437198	-0.437198	0.695752	0	0.000295968	0.00241152	Not_sig	0.285714	2.61771
CBWD3	-0.469163	-0.900696	-0.926762	-0.926762	0.431534	0	0.000297867	0.0024166	Not_sig	0.185714	2.6168
RFC1	0.0366016	-0.520482	-0.52926	-0.52926	0.557084	0	0.000298812	0.0024166	Not_sig	0.214286	2.6168
B3GNT2	-0.202838	-0.614725	-0.614725	-0.614725	0.411887	0	0.000299223	0.0024166	Not_sig	0.185714	2.6168
ARHGDIB	-0.0179495	-0.651426	-0.651955	-0.651955	0.633477	0	0.000300167	0.00241714	Not_sig	0.185714	2.6167
PPDPF	-0.0299153	-0.262137	-0.3058	-0.3058	0.232221	0	0.000303344	0.00243559	Not_sig	0.328571	2.6134
GABARAPL2	0.0194715	-0.539284	-0.68429	-0.68429	0.558755	0	0.000306823	0.00245637	Not_sig	0.314286	2.60971
COL14A1	0.784414	-0.196671	-0.196671	-0.196671	0.981085	0	0.000310532	0.00247886	Not_sig	0.228571	2.60575
FBXO18	0.303175	-0.340858	-0.370546	-0.370546	0.644033	0	0.000314528	0.0025035	Not_sig	0.2	2.60145
NXF1	0.191926	-0.442775	-0.670897	-0.670897	0.634701	0	0.000318353	0.00252664	Not_sig	0.328571	2.59746
YY1AP1	-0.204106	-0.63083	-0.63083	-0.63083	0.426725	0	0.000320916	0.00253966	Not_sig	0.185714	2.59522
RNF213	0.107821	-0.459672	-0.523086	-0.635433	0.567493	0.112346	0.000325626	0.00256955	Not_sig	0.3	2.59014
SEC24B	-0.0281892	-0.498469	-0.506883	-0.506883	0.47028	0	0.000329451	0.00259231	Not_sig	0.214286	2.58631
CRISPLD1	0.288075	-0.363633	-0.529682	-0.529682	0.651708	0	0.000335372	0.00262897	Not_sig	0.314286	2.58021
NUCB1	0.194696	-0.417104	-0.672201	-0.672201	0.6118	0	0.000336019	0.00262897	Not_sig	0.385714	2.58021
IK	0.0615405	-0.568554	-0.83553	-0.83553	0.630095	0	0.000343501	0.00267272	Not_sig	0.371429	2.57305
ZNF70	0.0331761	-0.119316	-0.189072	-0.189072	0.152492	0	0.000343552	0.00267272	Not_sig	0.414286	2.57305
SERINC2	0.0954753	-0.465073	-0.465073	-0.465073	0.560548	0	0.000344977	0.00267624	Not_sig	0.185714	2.57247
PRKCSH	-0.165895	-0.63504	-0.63504	-0.63504	0.469145	0	0.00034842	0.00269536	Not_sig	0.2	2.56938
CMYA5	0.502648	-0.284166	-0.285791	-0.285791	0.786814	0	0.000354712	0.00273635	Not_sig	0.214286	2.56283
ANTXR1	0.223085	-0.401328	-0.435791	-0.435791	0.624413	0	0.000362007	0.0027773	Not_sig	0.228571	2.55638
ATP5B	-0.303657	-0.938978	-0.285262	-1.40939	0.635321	1.12413	0.000362037	0.0027773	C3up	0.442857	2.55638
EGR2	0.735283	-0.103943	-0.462577	-0.462577	0.839226	0	0.000364906	0.00278438	Not_sig	0.371429	2.55527
TLN1	0.182095	-0.435754	-0.592097	-0.592097	0.617849	0	0.000364982	0.00278438	Not_sig	0.314286	2.55527
CRNDE	0.294865	-0.368138	-0.451153	-0.451153	0.663003	0	0.000366228	0.00278522	Not_sig	0.257143	2.55514
EEF1G	-0.147217	-0.864512	0.0958028	-0.551571	0.717295	0.647374	0.000367115	0.00278522	C3up	0.528571	2.55514
ETV1	0.670272	-0.232458	-0.233609	-0.233609	0.90273	0	0.000373554	0.00282321	Not_sig	0.242857	2.54926
ATP6AP1	-0.354999	-0.837615	-0.967986	-0.967986	0.482616	0	0.000375512	0.00282321	Not_sig	0.285714	2.54926
CALCOCO1	-0.00443424	-0.562223	-0.562223	-0.562223	0.557788	0	0.000376201	0.00282321	Not_sig	0.185714	2.54926
LRRC58	-0.136197	-0.518022	-0.466827	-0.534905	0.381825	0.0680776	0.000376223	0.00282321	Not_sig	0.171429	2.54926
DDX51	0.0367572	-0.169149	0.0558169	-0.189108	0.205906	0.244925	0.000380697	0.00284902	C3up	0.528571	2.5453
NEK9	0.234438	-0.415769	-0.415769	-0.415769	0.650207	0	0.000384596	0.0028704	Not_sig	0.185714	2.54206
CBR1	0.222211	-0.444	-0.571932	-0.571932	0.666211	0	0.000385859	0.00287204	Not_sig	0.271429	2.54181
ARF1	-0.493699	-1.07338	-0.170915	-1.62975	0.579684	1.45884	0.000391846	0.00290875	C3up	0.442857	2.53629
TGFBR3	0.787357	-0.0621811	-0.44375	-0.469523	0.849539	0.0257726	0.000393443	0.00291275	Not_sig	0.457143	2.5357
ZNF280D	0.325934	-0.374885	-0.374885	-0.374885	0.700819	0	0.000395012	0.00291652	Not_sig	0.185714	2.53513
SUN2	0.244974	-0.402792	-0.436059	-0.436059	0.647766	0	0.000402179	0.0029615	Not_sig	0.257143	2.52849
SMC3	0.050674	-0.565413	-0.73961	-0.73961	0.616086	0	0.000408573	0.00299607	Not_sig	0.328571	2.52345
NREP	0.217798	-0.401878	-0.432031	-0.432031	0.619676	0	0.00040905	0.00299607	Not_sig	0.228571	2.52345
NBPF9	-0.117847	-0.59242	-0.644242	-0.644242	0.474572	0	0.00041204	0.00300997	Not_sig	0.214286	2.52144
DUSP6	1.22278	0.364224	1.72155	-0.189644	0.858552	1.91119	0.000422603	0.00306739	C3up	0.542857	2.51323
IMPDH2	0.0482238	-0.52247	-0.718006	-0.718006	0.570694	0	0.00042298	0.00306739	Not_sig	0.314286	2.51323
SYNGR2	-0.507165	-0.907348	-0.987115	-0.987115	0.400182	0	0.000423242	0.00306739	Not_sig	0.242857	2.51323
RPS7	-0.196922	-0.806177	-0.160976	-1.32454	0.609255	1.16356	0.000426506	0.00308293	C3up	0.485714	2.51104
COMMD7	-0.332484	-0.799851	-0.799851	-0.799851	0.467367	0	0.000430833	0.00310468	Not_sig	0.185714	2.50798
OSBPL9	0.216935	-0.453172	-0.736556	-0.736556	0.670107	0	0.000431769	0.00310468	Not_sig	0.357143	2.50798
CHD8	0.125679	-0.406174	-0.45304	-0.45304	0.531852	0	0.000435923	0.00312639	Not_sig	0.257143	2.50496
SYNPO2	0.0676324	-0.358995	-0.361489	-0.363619	0.426628	0.0021301	0.000437596	0.00313023	Not_sig	0.185714	2.50442
ELP2	-0.417459	-0.795966	-0.795966	-0.795966	0.378507	0	0.000439944	0.00313887	Not_sig	0.171429	2.50323
ZNF608	0.485385	-0.263521	-0.268894	-0.268894	0.748906	0	0.000442989	0.00314351	Not_sig	0.214286	2.50258
ITGA2	0.275278	-0.336932	-0.336895	-0.342216	0.612211	0.00532135	0.000443504	0.00314351	Not_sig	0.214286	2.50258
UCKL1-AS1	0.216022	-0.123285	0.0635033	-0.212091	0.339307	0.275594	0.000444019	0.00314351	C3up	0.557143	2.50258
LTBP2	1.14237	0.122446	-0.257741	-0.257741	1.01992	0	0.000446599	0.00315368	Not_sig	0.4	2.50118
RELA	0.101837	-0.512999	-0.512999	-0.512999	0.614835	0	0.000447777	0.00315391	Not_sig	0.2	2.50115
ZNF791	0.100965	-0.473265	-0.468133	-0.477241	0.57423	0.00910845	0.00045411	0.00319035	Not_sig	0.171429	2.49616
RBMXL1	-0.00206957	-0.495436	-0.495436	-0.495436	0.493367	0	0.000464439	0.00324227	Not_sig	0.214286	2.48915
GINS4	-0.168469	-0.207281	-0.22996	-0.22996	0.0388118	0	0.000464793	0.00324227	Not_sig	0.0428571	2.48915
EMC7	0.260724	-0.373072	-0.640894	-0.640894	0.633797	0	0.000465032	0.00324227	Not_sig	0.371429	2.48915
MORC3	0.191273	-0.431312	-0.431312	-0.431312	0.622585	0	0.000480226	0.00333975	Not_sig	0.185714	2.47629
BSCL2	-0.190088	-0.649467	-0.649467	-0.649467	0.459379	0	0.000482488	0.00334703	Not_sig	0.171429	2.47534
TAX1BP3	0.0410673	-0.514807	-0.514807	-0.514807	0.555874	0	0.000497207	0.00344047	Not_sig	0.171429	2.46338
EEF1D	-0.242531	-0.800346	-0.129976	-1.29507	0.557815	1.1651	0.000506355	0.00349499	C3up	0.471429	2.45655
TUBA1B	0.0249536	-0.625066	0.431417	-1.19223	0.65002	1.62364	0.000509706	0.00350933	C3up	0.557143	2.45478
CYFIP1	-0.0696694	-0.623294	-0.758615	-0.758615	0.553625	0	0.000512752	0.00352149	Not_sig	0.271429	2.45327
CSNK1D	-0.080819	-0.578375	-0.596228	-0.596228	0.497556	0	0.000519561	0.00355364	Not_sig	0.185714	2.44933
DDB1	-0.32713	-0.747972	-0.748797	-0.748797	0.420843	0	0.000520014	0.00355364	Not_sig	0.171429	2.44933
RPL14	-0.0570843	-0.668576	-0.965411	-1.05114	0.611492	0.0857299	0.000525914	0.00358507	Not_sig	0.371429	2.4455
ARF5	-0.297838	-0.780236	-0.912978	-0.912978	0.482398	0	0.0005303	0.00360604	Not_sig	0.285714	2.44297
TUBGCP2	0.159386	-0.42594	-0.427229	-0.427229	0.585327	0	0.000534125	0.0036231	Not_sig	0.2	2.44092
RPL19	-0.269757	-0.925571	-0.111671	-1.7051	0.655814	1.59343	0.000537803	0.00363612	C3up	0.471429	2.43936
EPPK1	-0.162602	-0.350531	-0.350531	-0.350531	0.187929	0	0.000538685	0.00363612	Not_sig	0.157143	2.43936
COIL	-0.142794	-0.564024	-0.576994	-0.576994	0.42123	0	0.000540134	0.00363699	Not_sig	0.2	2.43926
CD9	-0.657971	-1.17646	-0.450952	-1.70747	0.51849	1.25652	0.000546196	0.00366483	C3up	0.342857	2.43595
C1orf21	-0.238442	-0.627224	-0.627224	-0.627224	0.388782	0	0.00054693	0.00366483	Not_sig	0.171429	2.43595
IRF9	0.300592	-0.323096	-0.562406	-0.562406	0.623688	0	0.000548338	0.00366535	Not_sig	0.342857	2.43588
SF3B4	-0.393374	-0.792616	-0.871511	-0.871511	0.399242	0	0.000550076	0.00366806	Not_sig	0.228571	2.43556
ODF2L	-0.0473168	-0.436854	-0.129673	-0.584131	0.389537	0.454459	0.000552715	0.00367212	C3up	0.4	2.43508
GRN	-0.112087	-0.636885	-0.866658	-0.866658	0.524798	0	0.000554524	0.00367212	Not_sig	0.342857	2.43508
COASY	-0.120464	-0.60884	-0.60884	-0.60884	0.488376	0	0.000554685	0.00367212	Not_sig	0.171429	2.43508
EPHA10	0.0688383	-0.10056	-0.00847074	-0.146186	0.169398	0.137715	0.00056131	0.00370707	Not_sig	0.471429	2.43097
AFF4	0.284833	-0.335666	-0.528091	-0.528091	0.620498	0	0.000565816	0.00372789	Not_sig	0.3	2.42854
HLA-H	0.261651	-0.398871	-0.447693	-0.503442	0.660522	0.0557489	0.000571461	0.0037561	Not_sig	0.4	2.42526
ACTG1	0.241537	-0.420922	0.38164	-0.0693921	0.662459	0.451032	0.000573209	0.00375862	C3up	0.7	2.42497
DPF2	-0.124284	-0.59475	-0.59475	-0.59475	0.470465	0	0.000575983	0.00376783	Not_sig	0.171429	2.42391
CEBPG	-0.295121	-0.697741	-0.697741	-0.697741	0.402619	0	0.000579874	0.00377619	Not_sig	0.171429	2.42295
VPS4A	0.0970572	-0.446778	-0.446778	-0.446778	0.543835	0	0.000582548	0.00377619	Not_sig	0.171429	2.42295
HSPG2	0.781976	-0.194337	-0.194337	-0.194337	0.976313	0	0.000582556	0.00377619	Not_sig	0.228571	2.42295
CTBP1	-0.232457	-0.722365	-0.625333	-1.04117	0.489908	0.415841	0.000582745	0.00377619	C3up	0.271429	2.42295
PAGR1	0.0640007	-0.474548	-0.474548	-0.474548	0.538549	0	0.000587274	0.0037966	Not_sig	0.171429	2.42061
PLP2	0.332874	-0.309028	-0.553884	-0.553884	0.641901	0	0.000595889	0.00383014	Not_sig	0.342857	2.41679
TRMT10C	-0.212088	-0.60796	-0.60796	-0.60796	0.395872	0	0.000596466	0.00383014	Not_sig	0.185714	2.41679
PPIA	-0.294755	-0.93653	-0.0283236	-1.51523	0.641774	1.4869	0.000596634	0.00383014	C3up	0.485714	2.41679
EXOSC7	-0.157147	-0.564616	-0.573873	-0.573873	0.407469	0	0.00060734	0.00388922	Not_sig	0.171429	2.41014
C9orf78	-0.0888136	-0.63312	-0.763899	-0.763506	0.544306	-0.000393167	0.000608662	0.00388922	Not_sig	0.0714286	2.41014
TPT1-AS1	-0.171574	-0.587338	-0.593364	-0.593364	0.415764	0	0.000611222	0.00389654	Not_sig	0.185714	2.40932
ARMCX1	0.126058	-0.423522	-0.423522	-0.423522	0.549581	0	0.000615853	0.00391699	Not_sig	0.185714	2.40705
UTRN	0.103735	-0.473517	-0.562925	-0.562925	0.577253	0	0.000617466	0.0039182	Not_sig	0.257143	2.40691
UBA1	-0.0201213	-0.595253	-0.802768	-0.802768	0.575132	0	0.00062025	0.00392683	Not_sig	0.314286	2.40596
WDR72	-0.0531627	-0.190022	-0.190724	-0.190724	0.13686	0	0.000623908	0.00394092	Not_sig	0.185714	2.4044
USP1	-0.140503	-0.559083	-0.559083	-0.559083	0.418579	0	0.000638742	0.00402539	Not_sig	0.171429	2.39519
PTPRE	0.365169	-0.27	-0.317531	-0.317531	0.635168	0	0.000641446	0.0040332	Not_sig	0.242857	2.39435
STIP1	-0.363689	-0.760755	-0.792616	-0.792616	0.397066	0	0.000643367	0.00403607	Not_sig	0.2	2.39404
RPSA	-0.167872	-0.696071	-0.880806	-1.11155	0.528199	0.230741	0.000645074	0.00403758	C3up	0.471429	2.39388
WDR13	0.103519	-0.478422	-0.478422	-0.478422	0.581941	0	0.00064864	0.00405069	Not_sig	0.2	2.39247
FDPS	-0.581168	-0.923655	-0.983311	-0.983311	0.342487	0	0.000651799	0.00406121	Not_sig	0.214286	2.39134
C12orf10	0.257116	-0.393175	-0.398371	-0.398371	0.650291	0	0.00065358	0.00406267	Not_sig	0.185714	2.39119
AP5M1	-0.0984372	-0.519485	-0.519485	-0.519485	0.421048	0	0.000654985	0.00406267	Not_sig	0.157143	2.39119
LY6K	0.238963	-0.348944	-0.348944	-0.348944	0.587906	0	0.000665388	0.00411793	Not_sig	0.171429	2.38532
SMARCC1	-0.150834	-0.603084	-0.603084	-0.603084	0.45225	0	0.000675692	0.00417232	Not_sig	0.171429	2.37962
MTHFD1	0.043694	-0.464717	-0.464717	-0.464717	0.508411	0	0.000691432	0.00425996	Not_sig	0.185714	2.37059
ERCC3	0.105349	-0.472037	-0.472037	-0.472037	0.577386	0	0.000695431	0.00427504	Not_sig	0.171429	2.36906
PLSCR3	0.232079	-0.364721	-0.381229	-0.381229	0.596799	0	0.000709053	0.00434025	Not_sig	0.185714	2.36248
INTS10	-0.0642959	-0.563068	-0.574206	-0.574206	0.498772	0	0.000709192	0.00434025	Not_sig	0.171429	2.36248
ESYT1	0.33584	-0.341413	-0.499067	-0.499067	0.677253	0	0.000716707	0.00437652	Not_sig	0.257143	2.35887
SSBP3	0.279921	-0.382957	-0.382957	-0.382957	0.662878	0	0.000718329	0.00437672	Not_sig	0.2	2.35885
CTCFL	0.547208	-0.181371	-0.398038	-0.398038	0.728579	0	0.000731345	0.00444619	Not_sig	0.385714	2.35201
CCDC142	0.202568	-0.167746	0.0118442	-0.228913	0.370314	0.240757	0.000736408	0.00446711	C3up	0.514286	2.34997
MT1X	0.979501	0.155544	0.337715	-0.448016	0.823957	0.785731	0.000738228	0.00446831	C3up	0.528571	2.34986
LSM14A	-0.254587	-0.717717	-0.902755	-0.902755	0.463131	0	0.000740321	0.00447115	Not_sig	0.285714	2.34958
SRSF4	-0.209145	-0.6358	-0.6358	-0.6358	0.426655	0	0.000745132	0.00449036	Not_sig	0.171429	2.34772
GORASP2	-0.432139	-0.834987	-0.933792	-0.933792	0.402848	0	0.000749058	0.00450416	Not_sig	0.228571	2.34639
NOMO2	0.0071995	-0.498269	-0.505853	-0.505853	0.505469	0	0.000753603	0.00452006	Not_sig	0.2	2.34486
SEC14L2	-0.0129507	-0.464237	-0.464849	-0.464849	0.451287	0	0.000754985	0.00452006	Not_sig	0.171429	2.34486
POLDIP3	-0.00188729	-0.516745	-0.523585	-0.523585	0.514858	0	0.00075829	0.00452444	Not_sig	0.157143	2.34444
TUBE1	0.0649744	-0.446903	-0.446903	-0.446903	0.511878	0	0.000759001	0.00452444	Not_sig	0.171429	2.34444
CRYZ	-0.149207	-0.554441	-0.554441	-0.554441	0.405234	0	0.000765872	0.00455553	Not_sig	0.171429	2.34146
TINF2	0.00572986	-0.468243	-0.471815	-0.471815	0.473973	0	0.000772281	0.00458375	Not_sig	0.171429	2.33878
LATS1	-0.0301218	-0.547345	-0.548017	-0.548017	0.517223	0	0.0007747	0.00458822	Not_sig	0.185714	2.33836
SNHG8	0.193017	-0.412094	-0.627785	-0.761186	0.605112	0.133402	0.000782189	0.00462264	Not_sig	0.371429	2.33511
RPS6	-0.151924	-0.779706	-0.00383753	-0.376314	0.627781	0.372477	0.000791183	0.00466578	C3up	0.5	2.33108
CAT	-0.111806	-0.574868	-0.617573	-0.617573	0.463062	0	0.000795128	0.00466954	Not_sig	0.2	2.33073
MPZL2	-0.389724	-0.750527	-0.750527	-0.750527	0.360802	0	0.000795212	0.00466954	Not_sig	0.157143	2.33073
NRBP1	0.0426624	-0.534943	-0.76034	-0.76034	0.577605	0	0.000799732	0.00468609	Not_sig	0.357143	2.32919
CSTA	0.260501	-0.242181	-0.242181	-0.242181	0.502682	0	0.000802156	0.00469031	Not_sig	0.2	2.3288
LAMC2	0.234656	-0.380475	-0.563906	-0.582556	0.615131	0.0186494	0.0008106	0.00471565	Not_sig	0.3	2.32646
SCAND1	-0.234079	-0.652503	-0.722237	-0.722237	0.418424	0	0.000810842	0.00471565	Not_sig	0.228571	2.32646
ADAMTS9-AS2	0.806552	-0.166602	-0.166602	-0.166602	0.973154	0	0.000811625	0.00471565	Not_sig	0.171429	2.32646
EPB41L4A-AS1	0.332635	-0.356339	-0.360283	-0.360283	0.688974	0	0.000814215	0.00471607	Not_sig	0.171429	2.32642
MOB3B	0.102726	-0.438059	-0.438682	-0.438682	0.540785	0	0.000815124	0.00471607	Not_sig	0.157143	2.32642
GLOD4	0.00835583	-0.555889	-0.671045	-0.671045	0.564245	0	0.000824337	0.00475861	Not_sig	0.257143	2.32252
PDS5B	0.145308	-0.447403	-0.56454	-0.56454	0.59271	0	0.000826538	0.00475861	Not_sig	0.257143	2.32252
KIAA1456	0.702145	-0.175816	-0.0223885	-0.188618	0.877961	0.166229	0.00082766	0.00475861	Not_sig	0.457143	2.32252
GALNT3	-0.258951	-0.680679	-0.681254	-0.681254	0.421728	0	0.000839662	0.00481756	Not_sig	0.157143	2.31717
IRF2BPL	0.269333	-0.230344	0.0299139	-0.686004	0.499678	0.715918	0.000843276	0.00482824	C3up	0.514286	2.31621
CAPG	-0.26052	-0.717156	-0.806796	-0.806796	0.456636	0	0.000846675	0.00483764	Not_sig	0.228571	2.31537
ACTR3	0.0187297	-0.567357	-0.82253	-0.987168	0.586086	0.164638	0.000852042	0.00485823	Not_sig	0.471429	2.31352
RNF157	0.443937	-0.117711	0.135741	-0.190005	0.561648	0.325745	0.000855626	0.00486245	C3up	0.6	2.31314
RASSF6	0.518056	-0.263162	-0.273721	-0.273721	0.781218	0	0.000856315	0.00486245	Not_sig	0.2	2.31314
CNTNAP3	0.340206	-0.214612	-0.214612	-0.214612	0.554818	0	0.000859203	0.00486881	Not_sig	0.257143	2.31258
MTCH2	-0.300903	-0.680444	-0.709915	-0.709915	0.379541	0	0.000861849	0.00487378	Not_sig	0.2	2.31213
TRIB2	0.10163	-0.420919	-0.420919	-0.420919	0.522549	0	0.000865281	0.00488297	Not_sig	0.157143	2.31132
N4BP2L1	0.550877	-0.207557	-0.349801	-0.349801	0.758433	0	0.00086702	0.00488297	Not_sig	0.228571	2.31132
RHOT2	-0.0658886	-0.569095	-0.569095	-0.569095	0.503206	0	0.000872385	0.00490316	Not_sig	0.171429	2.30952
PERP	-0.34827	-0.81113	-1.14066	-1.17835	0.46286	0.0376905	0.000879463	0.00492324	Not_sig	0.414286	2.30775
PBXIP1	-0.151192	-0.548422	-0.561894	-0.561894	0.39723	0	0.000879532	0.00492324	Not_sig	0.2	2.30775
TCF7	0.624584	-0.233745	-0.239065	-0.239065	0.858328	0	0.000884262	0.00493967	Not_sig	0.214286	2.3063
NUMA1	-0.216387	-0.630462	-0.630462	-0.630462	0.414074	0	0.0008863	0.00494103	Not_sig	0.185714	2.30618
VSNL1	0.575009	-0.226478	-0.226478	-0.226478	0.801487	0	0.000888427	0.00494289	Not_sig	0.157143	2.30602
GSTK1	-0.0683246	-0.594059	-0.830817	-0.830817	0.525735	0	0.000900809	0.00500167	Not_sig	0.371429	2.30089
PTK7	-0.0778768	-0.530167	-0.530167	-0.530167	0.45229	0	0.000903401	0.00500361	Not_sig	0.185714	2.30072
GRIA4	0.811359	-0.157688	-0.157688	-0.157688	0.969047	0	0.000905175	0.00500361	Not_sig	0.185714	2.30072
RNF41	-0.242552	-0.344824	-0.282152	-0.369437	0.102272	0.0872847	0.000906608	0.00500361	Not_sig	0.1	2.30072
CCNL2	0.324221	-0.32065	0.326676	-0.90423	0.644871	1.23091	0.000912483	0.00502596	C3up	0.542857	2.29878
NPC1	0.0199691	-0.461465	-0.488877	-0.488877	0.481434	0	0.000930995	0.00511769	Not_sig	0.185714	2.29093
LINC00092	-0.0102297	-0.177105	-0.251994	-0.251994	0.166876	0	0.000943196	0.00517003	Not_sig	0.342857	2.28651
EDIL3	0.682388	-0.173725	-0.173725	-0.173725	0.856112	0	0.000944271	0.00517003	Not_sig	0.2	2.28651
PEX19	-0.218243	-0.667767	-0.667767	-0.667767	0.449523	0	0.000951446	0.00519897	Not_sig	0.157143	2.28408
DDX56	-0.0227779	-0.529716	-0.530289	-0.530289	0.506938	0	0.000956721	0.0052157	Not_sig	0.157143	2.28269
SRCAP	-0.10896	-0.530516	-0.550514	-0.550514	0.421556	0	0.000958296	0.0052157	Not_sig	0.171429	2.28269
HNRNPA2B1	-0.0190353	-0.628341	0.0800159	-0.802136	0.609305	0.882152	0.000962851	0.00522029	C3up	0.528571	2.28231
MKRN2	0.12331	-0.409635	-0.447633	-0.447633	0.532945	0	0.000962929	0.00522029	Not_sig	0.185714	2.28231
GRSF1	-0.206245	-0.596716	-0.60246	-0.60246	0.390471	0	0.000965008	0.00522128	Not_sig	0.171429	2.28222
CAPN11	0.799417	-0.155564	-0.155564	-0.155564	0.95498	0	0.000975373	0.00526701	Not_sig	0.185714	2.27844
USP40	0.224119	-0.421541	-0.421541	-0.421541	0.64566	0	0.000978899	0.00527571	Not_sig	0.171429	2.27772
CPSF6	-0.130043	-0.609848	-0.712982	-0.712982	0.479805	0	0.000989591	0.00531335	Not_sig	0.242857	2.27463
PUM1	0.0808821	-0.487312	-0.473014	-0.887439	0.568194	0.414425	0.000991389	0.00531335	C3up	0.414286	2.27463
PPP1R12A	0.611965	-0.0853834	0.353482	-0.708623	0.697349	1.06211	0.000995677	0.00531335	C3up	0.528571	2.27463
CDCA7L	0.152496	-0.392353	-0.393062	-0.393062	0.54485	0	0.000995908	0.00531335	Not_sig	0.157143	2.27463
PSME4	-0.357122	-0.763871	-0.800113	-0.800113	0.406749	0	0.000997002	0.00531335	Not_sig	0.157143	2.27463
SOSTDC1	0.241827	-0.311349	-0.311349	-0.311349	0.553176	0	0.00099746	0.00531335	Not_sig	0.157143	2.27463
HLA-J	0.0418247	-0.276695	-0.312169	-0.312169	0.31852	0	0.00100553	0.00534599	Not_sig	0.228571	2.27197
MRPS18B	-0.294723	-0.664972	-0.668246	-0.668246	0.370249	0	0.00102003	0.00541265	Not_sig	0.157143	2.26659
GAMT	0.210265	-0.37857	-0.381139	-0.381139	0.588835	0	0.00102642	0.00543609	Not_sig	0.157143	2.26471
RPS28	0.0410539	-0.558239	-0.598438	-0.853561	0.599292	0.255123	0.00104196	0.0055078	C3up	0.414286	2.25902
MAT2B	0.194049	-0.401973	-0.68428	-0.68428	0.596023	0	0.00104824	0.00552113	Not_sig	0.357143	2.25797
BCAM	0.358481	-0.291462	-0.291462	-0.291462	0.649943	0	0.00104991	0.00552113	Not_sig	0.257143	2.25797
WDR1	-0.050697	-0.607065	-0.913838	-0.913838	0.556368	0	0.00105118	0.00552113	Not_sig	0.4	2.25797
NAA20	-0.299349	-0.726243	-0.898964	-0.898964	0.426894	0	0.0010525	0.00552113	Not_sig	0.3	2.25797
KCP	-0.0364492	-0.0809495	-0.0809495	-0.0809495	0.0445003	0	0.00105626	0.0055303	Not_sig	0.171429	2.25725
NDUFS5	-0.298354	-0.764695	-1.04977	-1.1162	0.46634	0.0664205	0.00105939	0.00553617	Not_sig	0.414286	2.25679
GCFC2	0.187796	-0.439747	-0.4406	-0.4406	0.627543	0	0.00106539	0.00555699	Not_sig	0.171429	2.25516
TTN	0.188172	-0.386896	-0.386896	-0.386896	0.575068	0	0.00107515	0.0055973	Not_sig	0.171429	2.25202
EIF1	0.520634	-0.0495561	0.729633	0.0324903	0.57019	0.697143	0.00110322	0.0057326	C3up	0.742857	2.24165
NFU1	0.132088	-0.394907	-0.394907	-0.394907	0.526996	0	0.00110565	0.00573439	Not_sig	0.171429	2.24151
MFSD10	-0.204248	-0.581908	-0.581908	-0.581908	0.37766	0	0.00111589	0.00576968	Not_sig	0.157143	2.23885
IRF1	0.645423	-0.0287338	-0.338509	-0.442063	0.674156	0.103554	0.00111821	0.00576968	Not_sig	0.442857	2.23885
DGUOK	-0.116997	-0.661027	-0.823407	-0.823407	0.54403	0	0.00112042	0.00576968	Not_sig	0.285714	2.23885
EMX2OS	0.514479	-0.0358575	0.114237	0.00035352	0.550337	0.113883	0.00112083	0.00576968	Not_sig	0.514286	2.23885
PDLIM7	0.938273	0.10465	-0.393945	-0.426985	0.833623	0.0330401	0.00112933	0.00580255	Not_sig	0.442857	2.23638
NFX1	-0.173636	-0.591533	-0.594088	-0.612592	0.417897	0.0185046	0.00113165	0.00580366	Not_sig	0.157143	2.2363
CPNE3	0.0516849	-0.50548	-0.695757	-0.695757	0.557165	0	0.00114325	0.00585224	Not_sig	0.271429	2.23268
PAMR1	0.792754	-0.156506	-0.156506	-0.156506	0.94926	0	0.00116274	0.00591687	Not_sig	0.171429	2.22791
MIR3064	0.519353	-0.268611	-0.268611	-0.268611	0.787964	0	0.00116301	0.00591687	Not_sig	0.271429	2.22791
SLC43A3	0.217794	-0.390193	-0.57682	-0.57682	0.607987	0	0.00116367	0.00591687	Not_sig	0.285714	2.22791
LUC7L3	0.145216	-0.464197	-0.282779	-0.977572	0.609413	0.694793	0.00116447	0.00591687	C3up	0.457143	2.22791
NOB1	0.236915	-0.406414	-0.406414	-0.406414	0.643329	0	0.00117844	0.00596879	Not_sig	0.171429	2.22411
ITGB5	0.191079	-0.351765	-0.382502	-0.382502	0.542843	0	0.00117902	0.00596879	Not_sig	0.171429	2.22411
TMED4	-0.241663	-0.596947	-0.613348	-0.613348	0.355284	0	0.00118666	0.0059888	Not_sig	0.185714	2.22266
NAAA	0.263578	-0.349142	-0.369341	-0.369341	0.61272	0	0.00118732	0.0059888	Not_sig	0.214286	2.22266
RAB11B	-0.1514	-0.639473	-0.639473	-0.639473	0.488073	0	0.00121101	0.00609712	Not_sig	0.185714	2.21488
BRWD1	-0.118608	-0.587278	-0.587278	-0.587278	0.46867	0	0.00122283	0.00614345	Not_sig	0.171429	2.21159
ASTN2	0.474125	-0.0115766	0.399044	-0.285069	0.485702	0.684113	0.00122467	0.00614345	C3up	0.728571	2.21159
SLC25A39	-0.425019	-0.765934	-0.767335	-0.767335	0.340915	0	0.00123476	0.0061828	Not_sig	0.142857	2.20881
ZNF532	-0.129114	-0.514824	-0.559268	-0.559268	0.38571	0	0.00124021	0.0061988	Not_sig	0.185714	2.20769
CDK5RAP2	0.0594448	-0.47249	-0.473374	-0.473374	0.531935	0	0.00124815	0.0062272	Not_sig	0.171429	2.20571
POU5F1	0.236183	-0.0712332	0.0939918	-0.230633	0.307416	0.324625	0.00125963	0.0062731	C3up	0.557143	2.20252
OFD1	-0.212031	-0.600828	-0.695626	-0.695626	0.388797	0	0.00126993	0.00631298	Not_sig	0.257143	2.19977
CD2BP2	-0.0490697	-0.492251	-0.513385	-0.513385	0.443181	0	0.00127619	0.00633268	Not_sig	0.185714	2.19841
SLC35D1	0.323145	-0.313236	-0.331658	-0.331658	0.636381	0	0.00128433	0.00636069	Not_sig	0.171429	2.1965
GTF3C1	0.0990137	-0.423946	-0.423946	-0.423946	0.52296	0	0.0012887	0.00636069	Not_sig	0.157143	2.1965
SRGN	0.477781	-0.255616	-0.255616	-0.255616	0.733397	0	0.00129157	0.00636069	Not_sig	0.157143	2.1965
COPS5	-0.261152	-0.689689	-0.781497	-0.781497	0.428538	0	0.00129261	0.00636069	Not_sig	0.228571	2.1965
VWA5A	0.334376	-0.339733	-0.339733	-0.339733	0.674108	0	0.00129339	0.00636069	Not_sig	0.171429	2.1965
MRPS25	-0.161851	-0.530075	-0.533847	-0.533847	0.368223	0	0.00129585	0.00636144	Not_sig	0.171429	2.19644
HMG20B	-0.269852	-0.66689	-0.66689	-0.66689	0.397038	0	0.00130171	0.00637883	Not_sig	0.171429	2.19526
DCAF11	-0.0403059	-0.464179	-0.479654	-0.495579	0.423873	0.015925	0.00130644	0.00639065	Not_sig	0.157143	2.19446
DARS	-0.110631	-0.678842	-0.977457	-0.977457	0.56821	0	0.00131505	0.00642135	Not_sig	0.342857	2.19237
DUSP2	0.644023	-0.17894	-0.225197	-0.225197	0.822963	0	0.00133319	0.00649843	Not_sig	0.171429	2.18719
PLXNB1	0.345554	-0.313615	-0.458069	-0.458069	0.659169	0	0.00135059	0.0065716	Not_sig	0.228571	2.18233
TMEM170B	-0.0842186	-0.114909	-0.127765	-0.127765	0.0306903	0	0.001354	0.00657656	Not_sig	0.128571	2.182
SDR39U1	0.0695659	-0.448018	-0.560115	-0.560115	0.517583	0	0.00136108	0.00659931	Not_sig	0.242857	2.1805
BCKDK	-0.082646	-0.5373	-0.5373	-0.5373	0.454654	0	0.00137776	0.00665913	Not_sig	0.157143	2.17658
ZDHHC5	0.124274	-0.384697	-0.436894	-0.436894	0.508971	0	0.0013783	0.00665913	Not_sig	0.2	2.17658
SND1	-0.0864896	-0.592796	-0.765698	-0.765698	0.506306	0	0.00138067	0.00665913	Not_sig	0.285714	2.17658
HECA	0.0713837	-0.401955	-0.438198	-0.427932	0.473339	-0.0102661	0.00138415	0.00666425	Not_sig	0	2.17625
OXTR	0.742525	-0.1646	-0.1646	-0.1646	0.907124	0	0.00140484	0.00675208	Not_sig	0.214286	2.17056
MRC2	0.676985	-0.198254	-0.198254	-0.198254	0.875239	0	0.00140822	0.00675572	Not_sig	0.171429	2.17033
MMADHC	-0.404141	-0.80238	-0.957414	-0.957414	0.398239	0	0.00141245	0.00675572	Not_sig	0.271429	2.17033
UBE2D4	-0.216001	-0.635894	-0.632242	-0.63712	0.419893	0.0048771	0.00141296	0.00675572	Not_sig	0.142857	2.17033
XKR9	0.333948	-0.182711	0.0150453	-0.214823	0.516659	0.229868	0.00142629	0.00680761	C3up	0.5	2.16701
XPA	0.0921909	-0.430887	-0.430887	-0.430887	0.523078	0	0.00142958	0.00680769	Not_sig	0.157143	2.167
TXNIP	0.143022	-0.367448	-0.532397	-0.532397	0.51047	0	0.00143125	0.00680769	Not_sig	0.271429	2.167
SCNN1A	0.285752	-0.317561	-0.317561	-0.317561	0.603313	0	0.00143625	0.00681971	Not_sig	0.142857	2.16623
COA1	0.0393713	-0.433227	-0.404588	-0.433164	0.472598	0.028576	0.00144518	0.0068503	Not_sig	0.157143	2.16429
FAM198B	0.898555	0.0643133	-0.349959	-0.349959	0.834241	0	0.00144943	0.00685863	Not_sig	0.371429	2.16376
GSN	-0.027735	-0.582646	-0.804004	-0.804004	0.554911	0	0.0014572	0.00688079	Not_sig	0.3	2.16236
SLC24A2	-0.0647405	-0.0873248	-0.0873248	-0.0873248	0.0225843	0	0.00145911	0.00688079	Not_sig	0.128571	2.16236
ERAP1	0.355628	-0.251065	-0.324835	-0.320264	0.606692	-0.0045712	0.00146811	0.00690665	Not_sig	0.0714286	2.16073
VPS13C	0.171855	-0.421527	-0.444016	-0.444016	0.593382	0	0.00146961	0.00690665	Not_sig	0.171429	2.16073
SHC4	0.37432	-0.287112	-0.287112	-0.287112	0.661432	0	0.00149277	0.00700356	Not_sig	0.157143	2.15468
SAFB	-0.0543527	-0.563578	-0.725214	-0.725214	0.509226	0	0.00149891	0.00702042	Not_sig	0.257143	2.15364
ZNF460	-0.074302	-0.465317	-0.465317	-0.465317	0.391015	0	0.00153357	0.00717056	Not_sig	0.171429	2.14445
MFGE8	0.273467	-0.297186	-0.562272	-0.562272	0.570653	0	0.00154533	0.00721328	Not_sig	0.371429	2.14187
TMEM115	0.137648	-0.399349	-0.399349	-0.399349	0.536997	0	0.00154947	0.00722037	Not_sig	0.142857	2.14144
ZNF331	0.370284	-0.245588	-0.404464	-0.404923	0.615872	0.00045925	0.00156243	0.00726847	Not_sig	0.271429	2.13856
GAS6	0.82832	-0.0296798	-0.217743	-0.217743	0.858	0	0.00156748	0.00727965	Not_sig	0.314286	2.13789
GRHL2	-0.4583	-0.711974	-0.711974	-0.711974	0.253674	0	0.00157442	0.00729959	Not_sig	0.114286	2.1367
MKL1	0.11603	-0.395602	-0.511837	-0.511837	0.511632	0	0.00157874	0.00730733	Not_sig	0.271429	2.13624
TBX3	-0.13105	-0.474215	-0.474215	-0.474215	0.343165	0	0.00158574	0.00732221	Not_sig	0.157143	2.13536
ZMAT3	0.376469	-0.238421	-0.184562	-0.268317	0.61489	0.0837545	0.00158843	0.00732221	Not_sig	0.271429	2.13536
TUBB	-0.222531	-0.669194	-1.05012	-1.04741	0.446664	-0.00271	0.00159048	0.00732221	Not_sig	0.0714286	2.13536
FAM172A	0.241713	-0.346551	-0.34751	-0.34751	0.588264	0	0.0015937	0.00732221	Not_sig	0.171429	2.13536
MGME1	0.0092388	-0.499081	-0.499081	-0.499081	0.50832	0	0.00159525	0.00732221	Not_sig	0.157143	2.13536
JAM3	0.764513	-0.156747	-0.156747	-0.156747	0.92126	0	0.00160861	0.00737124	Not_sig	0.142857	2.13246
SEMA6D	0.765369	-0.0885003	-0.187122	-0.187122	0.85387	0	0.00162601	0.00743859	Not_sig	0.2	2.12851
TP53I3	0.133102	-0.378518	-0.378518	-0.378518	0.51162	0	0.0016288	0.00743902	Not_sig	0.171429	2.12848
CARS	0.0488776	-0.434383	-0.434383	-0.434383	0.48326	0	0.00163656	0.00746205	Not_sig	0.157143	2.12714
TEX2	0.0279004	-0.396028	-0.396028	-0.396028	0.423928	0	0.00164374	0.00748239	Not_sig	0.157143	2.12596
CAMK2G	0.0975994	-0.432173	-0.432173	-0.432173	0.529773	0	0.0016519	0.00750715	Not_sig	0.142857	2.12452
DNAJB12	-0.0488265	-0.454354	-0.47051	-0.47051	0.405528	0	0.00165482	0.00750802	Not_sig	0.171429	2.12447
SERPINA3	-0.309891	-0.546211	-0.546211	-0.546211	0.23632	0	0.00166104	0.00752383	Not_sig	0.142857	2.12356
SLC27A6	0.677755	-0.186971	-0.186971	-0.186971	0.864726	0	0.00166815	0.00754364	Not_sig	0.157143	2.12242
EPCAM	-1.00854	-1.26293	-1.26329	-1.26329	0.254391	0	0.00168032	0.0075746	Not_sig	0.1	2.12064
UBR4	0.146443	-0.368486	-0.609881	-0.609881	0.51493	0	0.00168049	0.0075746	Not_sig	0.314286	2.12064
ARHGEF40	0.573931	-0.223091	-0.225397	-0.225397	0.797022	0	0.00168614	0.00758223	Not_sig	0.2	2.1202
TIMM17B	-0.0260458	-0.452566	-0.452566	-0.452566	0.42652	0	0.00168951	0.00758223	Not_sig	0.157143	2.1202
RERE	-0.0134681	-0.433175	-0.433175	-0.433175	0.419707	0	0.00169045	0.00758223	Not_sig	0.171429	2.1202
PLXNB2	0.0175826	-0.495697	-0.591453	-0.591453	0.513279	0	0.00169429	0.00758711	Not_sig	0.2	2.11992
HEPN1	0.552353	-0.200327	-0.200327	-0.200327	0.752681	0	0.0017027	0.0076124	Not_sig	0.142857	2.11848
PPP2R1A	-0.402484	-0.812742	-0.99839	-0.99839	0.410258	0	0.00171413	0.00765106	Not_sig	0.3	2.11628
ADIPOQ-AS1	0.236995	-0.283949	-0.283949	-0.283949	0.520944	0	0.00171757	0.00765403	Not_sig	0.171429	2.11611
IFI35	0.305403	-0.285692	-0.285692	-0.285692	0.591095	0	0.00172189	0.00766088	Not_sig	0.157143	2.11572
UBE2B	0.290945	-0.311362	0.219734	-0.53817	0.602307	0.757903	0.00172492	0.00766197	C3up	0.557143	2.11566
RBPMS	0.191326	-0.382041	-0.382041	-0.382041	0.573367	0	0.00172959	0.00767036	Not_sig	0.185714	2.11518
TFAP2A	-0.268554	-0.622536	-0.622536	-0.622536	0.353983	0	0.00173509	0.00768237	Not_sig	0.2	2.1145
KLHDC3	-0.19893	-0.582334	-0.582334	-0.582334	0.383404	0	0.00174013	0.00768471	Not_sig	0.142857	2.11437
DDIT4	-0.18649	-0.550536	-0.550536	-0.550536	0.364047	0	0.0017412	0.00768471	Not_sig	0.142857	2.11437
SORBS1	0.294889	-0.289491	-0.439123	-0.439123	0.58438	0	0.0017566	0.0077403	Not_sig	0.257143	2.11124
ZCCHC7	-0.272214	-0.544728	-0.552917	-0.552917	0.272514	0	0.00176183	0.00775094	Not_sig	0.157143	2.11065
NAB1	0.157371	-0.353137	-0.376926	-0.376926	0.510507	0	0.00177741	0.00779882	Not_sig	0.171429	2.10797
BHLHE41	0.30078	-0.358827	-0.358827	-0.358827	0.659607	0	0.00177838	0.00779882	Not_sig	0.242857	2.10797
VAV3	-0.142673	-0.499579	-0.499579	-0.499579	0.356906	0	0.00178163	0.00780065	Not_sig	0.142857	2.10787
CCND1	-0.603252	-0.753873	-0.753873	-0.753873	0.150621	0	0.00179514	0.00784733	Not_sig	0.114286	2.10528
ACTL6A	-0.543112	-0.824877	-0.824877	-0.824877	0.281766	0	0.0017998	0.00784928	Not_sig	0.142857	2.10517
TRPS1	-0.591218	-0.960035	-1.185	-1.185	0.368817	0	0.00180129	0.00784928	Not_sig	0.257143	2.10517
TUFM	-0.32987	-0.765522	-0.900823	-0.900823	0.435652	0	0.00180498	0.00785295	Not_sig	0.257143	2.10497
RPRD1B	0.0673436	-0.412232	-0.412232	-0.412232	0.479576	0	0.00181629	0.0078782	Not_sig	0.157143	2.10357
C19orf48	-0.381759	-0.701807	-0.701807	-0.701807	0.320047	0	0.00181651	0.0078782	Not_sig	0.142857	2.10357
TSC22D3	0.0471247	-0.476848	-0.560202	-0.560202	0.523972	0	0.00182316	0.00789464	Not_sig	0.2	2.10267
ANGPTL2	0.606129	-0.181481	-0.185686	-0.185686	0.78761	0	0.00183951	0.00795158	Not_sig	0.157143	2.09955
NCL	0.0798865	-0.495387	0.200807	-0.858946	0.575273	1.05975	0.00184209	0.00795158	C3up	0.571429	2.09955
DTWD2	-0.0515569	-0.149515	-0.106426	-0.166384	0.0979581	0.0599584	0.00184502	0.00795178	Not_sig	0.271429	2.09954
SMG9	0.221249	-0.376457	-0.376457	-0.376457	0.597707	0	0.00186686	0.00802179	Not_sig	0.185714	2.09573
SIAH1	0.0288035	-0.483341	-0.483341	-0.483341	0.512145	0	0.0018693	0.00802179	Not_sig	0.142857	2.09573
SPINT1	-0.388387	-0.722584	-0.722584	-0.722584	0.334198	0	0.00187	0.00802179	Not_sig	0.142857	2.09573
DLG5-AS1	0.280634	-0.140583	-0.273788	-0.273788	0.421218	0	0.00189993	0.00812942	Not_sig	0.357143	2.08994
NAP1L4	-0.020323	-0.533176	-0.747292	-0.747292	0.512853	0	0.00190139	0.00812942	Not_sig	0.314286	2.08994
SCD5	-0.212853	-0.350879	-0.29222	-0.372316	0.138025	0.0800961	0.00190754	0.00812942	Not_sig	0.2	2.08994
POLDIP2	-0.218034	-0.639933	-0.639933	-0.639933	0.421899	0	0.00190846	0.00812942	Not_sig	0.142857	2.08994
TF	0.253834	-0.3051	-0.3051	-0.3051	0.558934	0	0.00191277	0.00812942	Not_sig	0.142857	2.08994
LINC00941	0.321494	-0.0734531	0.123127	-0.168347	0.394947	0.291475	0.0019128	0.00812942	C3up	0.557143	2.08994
MICAL3	0.240759	-0.342843	-0.327067	-0.356923	0.583602	0.0298558	0.00192088	0.00815038	Not_sig	0.157143	2.08882
PRKAG1	-0.00639589	-0.45491	-0.491321	-0.491321	0.448514	0	0.0019279	0.00815038	Not_sig	0.157143	2.08882
RASA3	0.692506	-0.173071	-0.173071	-0.173071	0.865577	0	0.00193274	0.00815038	Not_sig	0.142857	2.08882
MMP2	0.824272	-0.0042752	-0.264558	-0.264558	0.828547	0	0.0019339	0.00815038	Not_sig	0.242857	2.08882
HAPLN3	0.282314	-0.251865	-0.319429	-0.319429	0.53418	0	0.00193441	0.00815038	Not_sig	0.214286	2.08882
TCF12	-0.0366445	-0.472637	-0.583449	-0.583449	0.435993	0	0.00193549	0.00815038	Not_sig	0.228571	2.08882
PPP1R3B	0.0487083	-0.408037	-0.382389	-0.414897	0.456745	0.0325081	0.00194552	0.00817699	Not_sig	0.128571	2.08741
ITGA11	0.58754	-0.181966	-0.181966	-0.181966	0.769506	0	0.00194775	0.00817699	Not_sig	0.171429	2.08741
CEACAM1	0.087723	-0.358192	-0.358817	-0.358817	0.445915	0	0.00195189	0.0081819	Not_sig	0.142857	2.08715
CDS2	-0.103777	-0.562489	-0.72917	-0.72917	0.458711	0	0.00199493	0.00834961	Not_sig	0.271429	2.07833
PARP1	-0.427206	-0.798974	-0.881905	-0.881905	0.371769	0	0.00200548	0.00838104	Not_sig	0.214286	2.0767
TIA1	-0.237958	-0.634785	-0.667981	-0.667981	0.396827	0	0.0020105	0.00838925	Not_sig	0.171429	2.07628
NECAB1	0.681724	-0.11396	-0.192642	-0.192642	0.795684	0	0.00203354	0.00846336	Not_sig	0.2	2.07246
CNOT6L	-0.100039	-0.493146	-0.493146	-0.493146	0.393107	0	0.0020344	0.00846336	Not_sig	0.157143	2.07246
FKBP4	-0.493455	-0.755452	-0.755452	-0.755452	0.261997	0	0.00204606	0.00849904	Not_sig	0.114286	2.07063
PIK3C2G	0.326292	-0.28244	-0.28244	-0.28244	0.608732	0	0.00205548	0.00852529	Not_sig	0.142857	2.06929
METTL16	0.101249	-0.407303	-0.415118	-0.413063	0.508552	-0.0020548	0.00206295	0.00854339	Not_sig	0	2.06837
ARID1A	-0.115234	-0.515474	-0.515474	-0.515474	0.40024	0	0.00207397	0.00856982	Not_sig	0.157143	2.06703
RASD1	0.0293056	-0.415716	-0.415716	-0.415716	0.445022	0	0.00207555	0.00856982	Not_sig	0.142857	2.06703
DYNC2LI1	-0.0289702	-0.466905	-0.482024	-0.482024	0.437935	0	0.0020792	0.00857204	Not_sig	0.142857	2.06692
PRPF31	-0.240895	-0.616218	-0.634238	-0.634238	0.375323	0	0.0020974	0.00863414	Not_sig	0.157143	2.06378
LINC00923	-0.0423124	-0.37293	-0.363011	-0.580206	0.330618	0.217194	0.00210502	0.00864437	C3up	0.328571	2.06327
EHMT1	-0.0358569	-0.498452	-0.498452	-0.498452	0.462595	0	0.00210616	0.00864437	Not_sig	0.185714	2.06327
KDM3A	-0.0538539	-0.470296	-0.519215	-0.519215	0.416443	0	0.00212623	0.00871374	Not_sig	0.185714	2.0598
ATXN10	0.122164	-0.459287	-0.827851	-0.827851	0.581451	0	0.00212994	0.00871596	Not_sig	0.385714	2.05968
CCS	0.0895512	-0.436099	-0.436099	-0.436099	0.52565	0	0.00215948	0.00880213	Not_sig	0.142857	2.05541
PTGR2	-0.253822	-0.28989	-0.282613	-0.302484	0.0360682	0.0198703	0.00216038	0.00880213	Not_sig	0.0285714	2.05541
ATP6V0A1	0.136139	-0.394125	-0.456078	-0.456078	0.530263	0	0.00216357	0.00880213	Not_sig	0.185714	2.05541
PLAU	0.791964	-0.0430489	-0.24177	-0.24177	0.835012	0	0.00216378	0.00880213	Not_sig	0.214286	2.05541
TRIM27	-0.269659	-0.606093	-0.606093	-0.606093	0.336434	0	0.0021722	0.00882338	Not_sig	0.142857	2.05437
ING4	-0.230236	-0.606313	-0.616719	-0.616719	0.376078	0	0.00218796	0.00886055	Not_sig	0.142857	2.05254
TRIP6	0.0434921	-0.364117	-0.460263	-0.460263	0.407609	0	0.00219138	0.00886055	Not_sig	0.242857	2.05254
ANKRD27	-0.0610796	-0.475509	-0.475509	-0.475509	0.414429	0	0.00219412	0.00886055	Not_sig	0.142857	2.05254
STAG3L2	-0.0450328	-0.455367	-0.459347	-0.459347	0.410334	0	0.00219423	0.00886055	Not_sig	0.171429	2.05254
HSF1	-0.216992	-0.567735	-0.609646	-0.609646	0.350743	0	0.00220806	0.0088997	Not_sig	0.185714	2.05062
RBM19	0.138248	-0.354359	-0.482044	-0.482044	0.492607	0	0.00221038	0.0088997	Not_sig	0.257143	2.05062
TINAGL1	0.277315	-0.242506	-0.250553	-0.250553	0.519821	0	0.00222235	0.00891105	Not_sig	0.271429	2.05007
MACC1	-0.398717	-0.426258	-0.435611	-0.435611	0.0275407	0	0.00222249	0.00891105	Not_sig	0.0142857	2.05007
FUNDC1	0.152434	-0.33461	-0.335608	-0.335608	0.487044	0	0.00222587	0.00891105	Not_sig	0.142857	2.05007
PPP1R15A	0.395278	-0.175863	0.676616	-0.127013	0.571142	0.80363	0.00222614	0.00891105	C3up	0.557143	2.05007
MARCKSL1	-0.521751	-0.769197	-0.769197	-0.769197	0.247446	0	0.00225039	0.00899502	Not_sig	0.142857	2.046
PFKL	-0.200252	-0.543795	-0.543795	-0.543795	0.343544	0	0.00225427	0.00899746	Not_sig	0.142857	2.04588
NGFR	0.747904	-0.14682	-0.14682	-0.14682	0.894724	0	0.00226755	0.0090374	Not_sig	0.171429	2.04396
FAM53C	0.0460317	-0.416379	-0.416379	-0.416379	0.462411	0	0.00229277	0.00911456	Not_sig	0.142857	2.04026
PRELP	-0.124331	-0.438925	-0.428206	-0.435712	0.314594	0.0075068	0.00229353	0.00911456	Not_sig	0.128571	2.04026
NR3C1	0.626354	-0.111037	-0.391694	-0.391694	0.737391	0	0.00230194	0.00913478	Not_sig	0.342857	2.0393
PMVK	-0.282438	-0.621304	-0.621304	-0.621304	0.338867	0	0.00232279	0.00919483	Not_sig	0.128571	2.03646
CORO1B	-0.193288	-0.549112	-0.549112	-0.549112	0.355824	0	0.00232375	0.00919483	Not_sig	0.128571	2.03646
KLC1	0.0738506	-0.418194	-0.418194	-0.418194	0.492045	0	0.00233026	0.00920736	Not_sig	0.157143	2.03586
PCGF3	-0.137895	-0.512261	-0.531086	-0.531086	0.374366	0	0.00233946	0.00923049	Not_sig	0.157143	2.03478
LYRM4	-0.0790115	-0.468931	-0.446943	-0.47477	0.38992	0.0278275	0.00234798	0.00925082	Not_sig	0.142857	2.03382
BPGM	-0.153172	-0.53557	-0.53557	-0.53557	0.382398	0	0.00236013	0.00928544	Not_sig	0.142857	2.0322
VDR	0.332371	-0.292393	-0.294323	-0.294323	0.624764	0	0.00236408	0.00928769	Not_sig	0.157143	2.03209
TRAK1	0.248593	-0.344029	-0.344842	-0.344842	0.592622	0	0.00236996	0.00929755	Not_sig	0.142857	2.03163
RPA1	-0.25873	-0.631211	-0.631211	-0.631211	0.372481	0	0.00238752	0.0093531	Not_sig	0.128571	2.02904
SESN3	0.218436	-0.300624	-0.300624	-0.300624	0.519061	0	0.00240852	0.00942197	Not_sig	0.171429	2.02586
SRSF8	0.283479	-0.315294	-0.46811	-0.480754	0.598773	0.0126437	0.0024502	0.00956496	Not_sig	0.257143	2.01932
RRM1	-0.147492	-0.468952	-0.468952	-0.468952	0.32146	0	0.00245222	0.00956496	Not_sig	0.157143	2.01932
PGAP2	0.130298	-0.373162	-0.373162	-0.373162	0.503459	0	0.00245549	0.00956496	Not_sig	0.142857	2.01932
KCTD20	-0.0392695	-0.453297	-0.433977	-0.472421	0.414027	0.0384439	0.00246165	0.0095754	Not_sig	0.128571	2.01884
HMGB1	0.218061	-0.300085	0.320854	-0.280898	0.518147	0.601752	0.0024656	0.00957725	C3up	0.771429	2.01876
PSMF1	-0.271642	-0.66962	-0.782909	-0.782909	0.397978	0	0.00250065	0.00968617	Not_sig	0.228571	2.01385
KIAA1109	-0.0805912	-0.468573	-0.468573	-0.468573	0.387982	0	0.00250068	0.00968617	Not_sig	0.157143	2.01385
IL27RA	-0.0132977	-0.453327	-0.453327	-0.453327	0.440029	0	0.00251507	0.00972825	Not_sig	0.142857	2.01197
TMPO	-0.0413039	-0.479209	-0.528511	-0.511729	0.437905	-0.0167819	0.00253062	0.00977464	Not_sig	0	2.0099
HMGXB4	-0.150801	-0.541324	-0.550692	-0.550692	0.390523	0	0.002538	0.00978941	Not_sig	0.142857	2.00924
SPPL3	-0.243893	-0.275815	-0.297534	-0.288383	0.0319222	-0.00915115	0.0025521	0.00983005	Not_sig	0	2.00744
XPC	0.480118	-0.174244	-0.438903	-0.438903	0.654361	0	0.00257842	0.00991754	Not_sig	0.3	2.0036
INTS4	-0.107526	-0.457635	-0.457635	-0.457635	0.350109	0	0.00258985	0.00994761	Not_sig	0.157143	2.00228
TIRAP	-0.147351	-0.165178	-0.165178	-0.165178	0.0178274	0	0.00259698	0.00996113	Not_sig	0.0428571	2.00169
CFB	-0.177799	3.34576	-0.529444	3.28973	-3.52356	-3.81918	3.13091e-56	4.82161e-53	C5up	1	52.3168
HP	-0.045412	4.8908	-0.198438	5.37651	-4.93621	-5.57495	1.10264e-53	8.49035e-51	C5up	1	50.0711
C3	-0.0812253	3.55686	-0.426507	3.59817	-3.63808	-4.02467	3.00605e-49	1.54311e-46	C5up	1	45.8116
CLDN1	-0.191295	4.40835	-0.272814	4.68887	-4.59965	-4.96169	2.72119e-46	1.04766e-43	C5up	1	42.9798
PRG4	-0.0423791	4.81203	-0.198951	5.03328	-4.85441	-5.23223	1.12006e-38	3.12791e-36	C5up	1	35.5047
SOD2	-0.238041	2.35365	-0.647289	2.43889	-2.59169	-3.08618	1.21866e-38	3.12791e-36	C5up	1	35.5047
RARRES2	0.403895	3.84991	-0.344313	3.97852	-3.44601	-4.32283	3.04442e-36	6.69773e-34	C5up	1	33.1741
CFI	0.58024	3.96642	-0.300484	3.95824	-3.38618	-4.25872	4.57989e-34	8.81628e-32	C5up	1	31.0547
EAF1	-0.329236	2.33246	-0.684673	2.44565	-2.66169	-3.13032	7.70099e-34	1.31773e-31	C5up	1	30.8802
CFH	0.0391864	4.25589	-0.246114	4.75816	-4.2167	-5.00428	5.73224e-31	8.82765e-29	C5up	0.928571	28.0542
CHI3L1	0.0381632	2.73377	-0.453746	2.72598	-2.69561	-3.17972	2.41355e-30	3.37897e-28	C5up	1	27.4712
B4GALT1	-0.686485	1.48535	-0.981069	1.64004	-2.17183	-2.62111	7.02886e-30	9.02036e-28	C5up	1	27.0448
NAMPT	-0.441376	1.56436	-1.02671	1.52997	-2.00574	-2.55667	1.82872e-29	2.16633e-27	C5up	1	26.6643
KRT18	-0.89244	0.686589	-1.24454	0.605346	-1.57903	-1.84989	6.26012e-29	6.88613e-27	C5up	0.928571	26.162
TM4SF1	-0.965901	0.666422	-1.35526	0.828079	-1.63232	-2.18334	8.09662e-29	8.31253e-27	C5up	0.857143	26.0803
CXADR	-0.73785	1.38205	-1.02714	1.69089	-2.1199	-2.71803	1.34192e-28	1.2916e-26	C5up	0.928571	25.8889
TIMP1	0.427887	3.21714	-0.506463	3.04821	-2.78926	-3.55468	1.46905e-28	1.33061e-26	C5up	1	25.876
ARID5B	-0.0611577	2.16049	-0.0343547	2.30309	-2.22164	-2.33744	1.55525e-28	1.33061e-26	C5up	1	25.876
TOR1AIP2	-0.580868	1.63391	-0.970926	1.76752	-2.21478	-2.73844	5.25451e-28	4.25892e-26	C5up	0.928571	25.3707
PARD6B	-0.580247	1.18226	-0.938965	1.13781	-1.7625	-2.07677	5.97771e-27	4.60283e-25	C5up	1	24.337
EZR	-0.565291	1.49919	-1.26834	1.5754	-2.06448	-2.84374	2.07636e-26	1.52266e-24	C5up	1	23.8174
CALR	-0.721923	1.14243	-0.993612	1.27713	-1.86436	-2.27075	9.11837e-26	6.38286e-24	C5up	1	23.195
DNAJC3	-0.477829	1.37736	-1.15541	1.34538	-1.85519	-2.50079	1.34804e-25	9.02599e-24	C5up	1	23.0445
SERPINE1	-0.0023799	4.40375	-0.208294	4.84351	-4.40613	-5.0518	5.5233e-24	3.4449e-22	C5up	0.928571	21.4628
CHP1	-0.536599	1.3951	-0.365316	1.42409	-1.9317	-1.7894	5.59237e-24	3.4449e-22	C5up	1	21.4628
EIF5AL1	-0.0946093	2.44182	-0.655965	2.61976	-2.53643	-3.27572	7.94838e-24	4.70788e-22	C5up	1	21.3272
C1S	0.55285	2.84856	-0.471974	2.99717	-2.29571	-3.46915	2.76646e-23	1.5779e-21	C5up	1	20.8019
INMT	-0.0380414	4.36594	-0.19242	5.18747	-4.40398	-5.37989	4.98865e-23	2.74376e-21	C5up	0.928571	20.5617
CCDC80	0.193524	3.55292	-0.269783	4.08783	-3.35939	-4.35761	2.77663e-22	1.47449e-20	C5up	0.928571	19.8314
H6PD	0.17964	2.53092	-0.37368	2.5084	-2.35128	-2.88208	2.94158e-22	1.51001e-20	C5up	1	19.821
SSR4	-0.650601	0.969754	-1.10844	1.12305	-1.62036	-2.23149	7.16181e-22	3.5578e-20	C5up	0.928571	19.4488
ELMSAN1	-0.60591	1.15904	-1.14847	1.10848	-1.76495	-2.25695	7.78336e-22	3.74574e-20	C5up	0.928571	19.4265
ITGB8	-0.291693	1.10499	-0.852412	1.17529	-1.39668	-2.02771	2.36567e-21	1.10398e-19	C5up	1	18.957
ENPP2	-0.0662272	3.75353	-0.246833	4.1162	-3.81975	-4.36304	4.53882e-21	2.05582e-19	C5up	0.857143	18.687
FLCN	-0.246636	1.43856	-0.489095	1.21998	-1.6852	-1.70908	4.83022e-21	2.1253e-19	C5up	1	18.6726
TMSB4X	-0.0135011	1.515	-0.0114361	1.66349	-1.5285	-1.67492	1.37184e-20	5.86844e-19	C5up	1	18.2315
SDCBP	-0.427983	1.06823	-1.05825	1.04819	-1.49622	-2.10644	1.45353e-20	6.04985e-19	C5up	1	18.2183
SLPI	-0.212551	2.91748	-0.396353	3.32453	-3.13003	-3.72088	9.55425e-20	3.87198e-18	C5up	0.857143	17.4121
NUCB2	-0.305437	1.46385	-0.737713	1.58617	-1.76928	-2.32389	2.75446e-19	1.08766e-17	C5up	0.857143	16.9635
C4A	-0.0725139	1.47965	-0.506369	1.56164	-1.55217	-2.06801	7.92781e-19	3.0522e-17	C5up	0.928571	16.5154
CDV3	-0.503039	1.07632	-0.901606	1.30974	-1.57936	-2.21135	8.43659e-19	3.16887e-17	C5up	0.857143	16.4991
HIF1A	-0.133755	1.55808	-0.836618	1.65636	-1.69184	-2.49298	2.88389e-18	1.05743e-16	C5up	0.928571	15.9757
PLA2G2A	-0.176796	3.71802	-0.232617	4.33437	-3.89482	-4.56699	5.11735e-18	1.83272e-16	C5up	0.857143	15.7369
CDH6	-0.00188006	3.92618	-0.194297	4.22843	-3.92806	-4.42273	6.93354e-18	2.42674e-16	C5up	0.857143	15.615
EPGN	-0.154871	4.63582	-0.170865	4.59862	-4.79069	-4.76949	3.6085e-17	1.23491e-15	C5up	0.857143	14.9084
SLC40A1	-0.373077	1.25618	-0.560404	1.49832	-1.62925	-2.05873	5.58604e-17	1.87011e-15	C5up	0.785714	14.7281
CENPW	-0.333701	1.96292	-0.433202	2.39352	-2.29662	-2.82672	5.97175e-17	1.9567e-15	C5up	0.785714	14.7085
CXCL6	-0.123785	3.70829	-0.215869	4.43935	-3.83208	-4.65522	6.20879e-17	1.99199e-15	C5up	0.785714	14.7007
RND3	0.0323201	1.84177	-0.85369	1.97394	-1.80945	-2.82763	8.60572e-17	2.70465e-15	C5up	0.928571	14.5679
SPCS2	-0.568478	0.888927	-1.02522	0.827038	-1.45741	-1.85226	9.97658e-17	3.07279e-15	C5up	1	14.5125
HSPB1	-0.354766	1.22569	-0.905507	1.1211	-1.58045	-2.02661	1.58849e-16	4.79661e-15	C5up	0.928571	14.3191
ANXA2	-0.729874	0.784575	-0.482185	0.882247	-1.51445	-1.36443	3.20137e-16	9.48097e-15	C5up	0.928571	14.0231
PAN3	-0.203778	1.101	-0.697751	1.00869	-1.30478	-1.70644	5.77701e-16	1.6786e-14	C5up	1	13.7751
FAM110B	-0.339694	1.94175	-0.482281	1.85063	-2.28144	-2.33291	6.06907e-16	1.73081e-14	C5up	0.857143	13.7618
WTAP	-0.220348	1.60521	-0.314205	1.80655	-1.82556	-2.12075	8.55637e-16	2.39578e-14	C5up	0.857143	13.6206
STEAP4	-0.088591	2.94702	-0.288819	3.83499	-3.03561	-4.12381	1.46465e-15	4.02779e-14	C5up	0.857143	13.3949
BCHE	-0.132026	4.27695	-0.1828	4.2361	-4.40897	-4.4189	1.68996e-15	4.56586e-14	C5up	0.785714	13.3405
EFNA5	-0.357414	1.03618	-0.902875	1.03343	-1.3936	-1.9363	2.7722e-15	7.36066e-14	C5up	0.857143	13.1331
MAP3K8	-0.182396	2.3222	-0.451258	2.49291	-2.5046	-2.94417	3.6177e-15	9.4428e-14	C5up	0.928571	13.0249
PDZK1IP1	-0.262273	2.48653	-0.375973	2.35973	-2.7488	-2.7357	4.91584e-15	1.26173e-13	C5up	0.785714	12.899
TTC39C	-0.348638	1.43206	-0.620962	1.59761	-1.7807	-2.21857	8.42619e-15	2.12727e-13	C5up	0.785714	12.6722
C1orf56	-0.159601	1.19173	-0.247848	1.27605	-1.35133	-1.5239	8.902e-15	2.21114e-13	C5up	0.928571	12.6554
MEST	-0.0462401	1.89375	-0.521978	2.44771	-1.93999	-2.96969	1.6122e-14	3.94092e-13	C5up	0.857143	12.4044
S100A10	-0.412899	1.10442	-0.973835	1.44887	-1.51732	-2.4227	2.04789e-14	4.92774e-13	C5up	0.857143	12.3074
EGFL6	-0.0172994	3.8533	-0.178418	4.77247	-3.8706	-4.95089	2.39037e-14	5.66334e-13	C5up	0.785714	12.2469
ZFP36L1	-0.103546	1.27578	0.155035	1.29706	-1.37932	-1.14202	2.45141e-14	5.71996e-13	C5up	1	12.2426
SLC39A8	-0.162516	2.53234	-0.38244	3.02976	-2.69486	-3.4122	4.65667e-14	1.07034e-12	C5up	0.714286	11.9705
PDIA3	-0.318429	0.928093	0.0290321	1.03328	-1.24652	-1.00425	5.75322e-14	1.30294e-12	C5up	1	11.8851
B2M	-0.017138	1.11836	-0.14921	1.14741	-1.1355	-1.29662	6.04617e-14	1.34944e-12	C5up	1	11.8698
MGST1	-1.13764	-0.212862	-1.227	0.0308236	-0.924775	-1.25783	9.71812e-14	2.13799e-12	C5up	0.571429	11.67
KDELR3	-0.270167	1.9269	-0.418171	2.48806	-2.19707	-2.90623	1.05958e-13	2.29825e-12	C5up	0.714286	11.6386
HPR	-0.056189	1.0632	-0.113543	0.889997	-1.11939	-1.00354	1.21619e-13	2.60129e-12	C5up	0.785714	11.5848
TOB1	-0.408967	0.771203	-0.365337	0.890918	-1.18017	-1.25625	1.57584e-13	3.32438e-12	C5up	0.857143	11.4783
CA12	-0.332425	1.25957	-0.490783	1.63071	-1.592	-2.12149	1.77149e-13	3.68662e-12	C5up	0.714286	11.4334
CD74	0.234885	1.44561	0.269616	1.41986	-1.21072	-1.15025	2.09748e-13	4.30682e-12	C5up	1	11.3658
SRGAP2C	-0.121709	1.75952	-0.541407	1.63143	-1.88123	-2.17284	2.21086e-13	4.4799e-12	C5up	0.857143	11.3487
ADAM17	-0.0888966	1.29439	-0.339243	1.10763	-1.38329	-1.44687	3.01145e-13	6.0229e-12	C5up	1	11.2202
SLC41A2	-0.289941	0.925166	-0.515877	1.04306	-1.21511	-1.55893	3.28869e-13	6.49305e-12	C5up	0.785714	11.1876
KLF6	-0.293244	1.01652	-0.141253	1.15028	-1.30976	-1.29154	3.36329e-13	6.55628e-12	C5up	0.928571	11.1833
ARF4	-0.230775	1.00667	-0.00526942	0.860298	-1.23745	-0.865568	4.27472e-13	8.22884e-12	C5up	1	11.0847
CASP4	0.180204	2.28004	-0.426734	2.95405	-2.09983	-3.38078	7.63988e-13	1.45252e-11	C5up	0.785714	10.8379
SAT1	-0.418862	0.656815	-0.46578	0.842312	-1.07568	-1.30809	1.00804e-12	1.89314e-11	C5up	0.857143	10.7228
SERPINB9	0.314818	2.60264	-0.372079	2.8349	-2.28782	-3.20698	1.04926e-12	1.94682e-11	C5up	0.857143	10.7107
SEC22B	-0.420643	0.836828	-0.756076	0.902517	-1.25747	-1.65859	1.18232e-12	2.16759e-11	C5up	0.928571	10.664
VTN	-0.0458809	3.94149	-0.155099	4.11753	-3.98737	-4.27263	1.28001e-12	2.31908e-11	C5up	0.714286	10.6347
STRN3	-0.297366	1.05417	-0.877562	1.31646	-1.35154	-2.19402	1.34563e-12	2.40962e-11	C5up	0.857143	10.6181
PHACTR2	-0.105741	1.32396	-0.601576	1.56111	-1.4297	-2.16268	1.72083e-12	3.04606e-11	C5up	0.857143	10.5163
ANXA1	0.893361	1.94187	1.20773	2.04813	-1.04851	-0.8404	1.86172e-12	3.25801e-11	C5up	1	10.487
GNG5	-0.618342	0.564196	-1.03901	0.839014	-1.18254	-1.87802	2.8852e-12	4.99237e-11	C5up	0.785714	10.3017
IFI27	-0.0868898	1.77572	-0.380196	2.12785	-1.86261	-2.50805	6.25176e-12	1.06975e-10	C5up	0.714286	9.97072
LAMA4	0.31486	2.73319	-0.269307	3.39117	-2.41833	-3.66048	7.49364e-12	1.26815e-10	C5up	0.785714	9.89683
RAB8B	0.00764656	2.40751	-0.356451	3.31856	-2.39987	-3.67501	7.62248e-12	1.27594e-10	C5up	0.785714	9.89417
DAB2	0.255513	2.69595	-0.330061	3.38967	-2.44043	-3.71973	8.39684e-12	1.39044e-10	C5up	0.785714	9.85685
CNN3	-0.30922	0.887588	0.0329378	1.11262	-1.19681	-1.07968	8.78165e-12	1.4387e-10	C5up	0.857143	9.84203
LGALS1	0.12487	1.46196	-0.0615139	1.59814	-1.33709	-1.65965	9.47104e-12	1.53531e-10	C5up	0.928571	9.81381
SAA1	0.25151	2.33723	-0.46219	2.71817	-2.08572	-3.18036	1.23651e-11	1.98356e-10	C5up	0.857143	9.70255
IL1R1	-0.0721343	2.78429	-0.263193	3.39507	-2.85642	-3.65826	1.29965e-11	2.06336e-10	C5up	0.642857	9.68542
NFATC2	-0.0841341	2.30661	-0.293998	2.63582	-2.39075	-2.92982	1.31812e-11	2.07132e-10	C5up	0.714286	9.68375
YWHAE	-0.713006	0.257317	-0.615002	0.296929	-0.970323	-0.911931	1.39583e-11	2.17129e-10	C5up	0.714286	9.66328
DPYS	-0.13575	4.03996	-0.13575	4.07392	-4.17571	-4.20967	2.12301e-11	3.26944e-10	C5up	0.642857	9.48553
SUMF2	-0.126327	1.14006	-0.853769	1.21621	-1.26639	-2.06998	2.3932e-11	3.64905e-10	C5up	0.928571	9.43782
CTTN	-0.318477	1.06039	-0.0362136	1.39468	-1.37887	-1.43089	4.16668e-11	6.29087e-10	C5up	0.785714	9.20129
SERPING1	0.868248	2.38569	1.04293	2.8474	-1.51744	-1.80446	4.4071e-11	6.58926e-10	C5up	1	9.18116
TNFRSF11B	-0.186476	1.80135	-0.337381	2.02735	-1.98783	-2.36473	5.40584e-11	8.00481e-10	C5up	0.642857	9.09665
SH3GLB1	-0.108503	1.45031	-0.633163	1.9592	-1.55881	-2.59236	5.75163e-11	8.43573e-10	C5up	0.785714	9.07388
CALU	-0.653111	0.582804	-1.35894	0.738924	-1.23592	-2.09786	6.55646e-11	9.52543e-10	C5up	0.785714	9.02112
STEAP2	0.208421	1.99375	-0.428703	2.28372	-1.78533	-2.71242	1.00933e-10	1.45268e-09	C5up	0.928571	8.83783
PDCD5	-0.552034	0.687911	-0.793477	0.946212	-1.23995	-1.73969	1.12822e-10	1.60875e-09	C5up	0.714286	8.79351
EFEMP1	0.801016	2.31111	-0.427533	2.62991	-1.51009	-3.05744	1.40359e-10	1.98306e-09	C5up	0.928571	8.70267
IL6ST	0.00677077	1.19057	-0.785223	1.40983	-1.1838	-2.19505	1.49293e-10	2.0901e-09	C5up	0.857143	8.67983
IQCK	-0.289292	1.53784	-0.5551	1.21949	-1.82713	-1.77459	1.52341e-10	2.11356e-09	C5up	0.785714	8.67499
VCAM1	0.0120063	2.11093	-0.267202	2.70778	-2.09892	-2.97498	1.56846e-10	2.15586e-09	C5up	0.642857	8.66638
CXCL1	-0.0752476	2.31322	-0.307454	2.00694	-2.38847	-2.31439	1.5819e-10	2.15586e-09	C5up	0.714286	8.66638
HNRNPL	-0.313397	0.439586	-0.610824	0.382334	-0.752983	-0.993158	1.99528e-10	2.69537e-09	C5up	0.857143	8.56938
GRIA2	-0.14856	3.69422	-0.14856	3.027	-3.84278	-3.17556	2.43643e-10	3.2627e-09	C5up	0.714286	8.48642
BCL10	-0.500049	0.598803	-0.891737	0.532447	-1.09885	-1.42418	2.82711e-10	3.75323e-09	C5up	0.714286	8.4256
FNIP1	-0.0993974	1.3141	-0.693841	1.2271	-1.41349	-1.92094	2.95736e-10	3.89259e-09	C5up	0.928571	8.40976
SDC4	-0.418229	0.813206	-0.422877	0.90646	-1.23144	-1.32934	3.36538e-10	4.39211e-09	C5up	0.714286	8.35733
HSPA5	-0.141001	0.809544	0.0724652	0.836144	-0.950545	-0.763679	3.7323e-10	4.83004e-09	C5up	0.857143	8.31605
PLIN2	-0.128433	1.48348	-0.57199	1.76712	-1.61191	-2.33911	4.15223e-10	5.3287e-09	C5up	0.714286	8.27338
LXN	-0.116124	1.79191	-0.396936	2.06372	-1.90804	-2.46066	4.28081e-10	5.4483e-09	C5up	0.642857	8.26374
SERPINB2	-0.111503	3.38433	-0.160453	2.88742	-3.49583	-3.04787	4.85575e-10	6.12939e-09	C5up	0.642857	8.21258
TSC22D1	-0.50483	0.489899	-0.433925	0.495212	-0.994728	-0.929137	5.24418e-10	6.56588e-09	C5up	0.928571	8.18271
C1R	0.360991	1.87233	-0.539375	2.27061	-1.51134	-2.80998	6.18343e-10	7.67493e-09	C5up	1	8.11493
PRDX3	-0.567025	0.676802	-1.38916	1.01853	-1.24383	-2.4077	6.22965e-10	7.67493e-09	C5up	0.785714	8.11493
MTRNR2L10	-0.278078	0.856522	-0.488354	0.994181	-1.1346	-1.48253	6.54551e-10	8.00007e-09	C5up	0.642857	8.09691
HNRNPH1	0.274473	0.952775	0.245612	0.80526	-0.678303	-0.559648	7.06017e-10	8.56115e-09	C5up	1	8.06747
TNFAIP2	-0.21036	1.11777	-0.426927	1.28651	-1.32813	-1.71343	7.43948e-10	8.95062e-09	C5up	0.714286	8.04815
UPK3B	-0.121359	3.44671	-0.162828	1.97791	-3.56807	-2.14074	7.69751e-10	9.18928e-09	C5up	0.714286	8.03672
IFI6	-0.0476726	1.05246	-0.555009	0.893304	-1.10013	-1.44831	7.81769e-10	9.26095e-09	C5up	1	8.03334
UQCR10	-0.549622	0.537162	-0.992605	0.710787	-1.08678	-1.70339	8.41926e-10	9.89745e-09	C5up	0.785714	8.00448
KLF4	-0.129151	1.90081	-0.408675	2.0978	-2.02996	-2.50648	9.32584e-10	1.08802e-08	C5up	0.714286	7.96337
ERRFI1	-0.367621	1.21571	-0.741822	1.10071	-1.58334	-1.84253	9.63696e-10	1.11586e-08	C5up	0.714286	7.95239
MEIS1	-0.0548064	1.94369	-0.431291	2.36813	-1.9985	-2.79942	9.97912e-10	1.14685e-08	C5up	0.642857	7.94049
RPL36AL	-0.173098	0.814209	-0.313265	0.910978	-0.987308	-1.22424	1.13538e-09	1.29518e-08	C5up	0.928571	7.88767
CCL2	0.458388	2.80938	-0.250662	2.89069	-2.35099	-3.14135	1.23235e-09	1.39545e-08	C5up	0.785714	7.85528
MLF1	-0.293713	0.969059	-0.814151	1.2953	-1.26277	-2.10945	1.31811e-09	1.48167e-08	C5up	0.785714	7.82925
FKBP2	-0.278621	1.20247	-0.79139	1.4005	-1.48109	-2.19189	1.45529e-09	1.62402e-08	C5up	0.714286	7.78941
NFKBIA	-0.0574711	1.10842	0.0324776	1.1911	-1.16589	-1.15863	1.71903e-09	1.90454e-08	C5up	0.928571	7.72021
DAAM1	-0.364561	0.655494	-0.822365	0.820821	-1.02005	-1.64319	1.90454e-09	2.095e-08	C5up	0.785714	7.67882
ANXA8	-0.172558	3.09412	-0.224845	3.10155	-3.26668	-3.32639	1.92906e-09	2.10692e-08	C5up	0.571429	7.67635
LSAMP	0.0187996	3.10979	-0.180027	2.96209	-3.09099	-3.14212	2.57183e-09	2.78917e-08	C5up	0.571429	7.55452
CYP51A1	-0.486393	0.400254	-0.958047	0.570355	-0.886648	-1.5284	3.05071e-09	3.28539e-08	C5up	0.714286	7.48341
PLOD2	-0.438917	0.700712	-0.466929	0.530058	-1.13963	-0.996987	3.40078e-09	3.63694e-08	C5up	0.642857	7.43926
EMP1	-0.515625	0.705502	-0.793694	0.709315	-1.22113	-1.50301	4.09877e-09	4.35318e-08	C5up	0.714286	7.36119
JUND	0.0931658	1.52379	-0.451455	1.15339	-1.43062	-1.60485	4.46762e-09	4.71242e-08	C5up	0.928571	7.32676
PLAUR	-0.119733	1.52293	-0.508992	1.69292	-1.64266	-2.20191	4.60816e-09	4.82759e-08	C5up	0.714286	7.31627
C1GALT1	-0.281453	1.135	-0.500291	0.925847	-1.41645	-1.42614	4.63998e-09	4.82809e-08	C5up	0.642857	7.31622
TSPAN3	-0.158546	1.42073	-0.650069	2.19077	-1.57928	-2.84084	4.97679e-09	5.1438e-08	C5up	0.642857	7.28872
NEU1	-0.461278	0.907896	-0.667764	1.37976	-1.36917	-2.04752	5.52215e-09	5.66941e-08	C5up	0.571429	7.24646
CCDC71L	-0.144336	2.60682	-0.223061	1.65488	-2.75116	-1.87794	5.57333e-09	5.68406e-08	C5up	0.571429	7.24534
GOLM1	-0.380874	0.954297	-0.531414	0.851585	-1.33517	-1.383	5.6654e-09	5.73994e-08	C5up	0.571429	7.24109
ATP5I	-0.340302	0.979476	-0.679185	1.26222	-1.31978	-1.94141	6.74779e-09	6.79189e-08	C5up	0.642857	7.16801
PDPN	0.664056	2.6409	-0.272724	2.89711	-1.97684	-3.16984	7.53079e-09	7.4957e-08	C5up	0.785714	7.12519
FAS	-0.129189	1.30317	-0.417585	1.67148	-1.43236	-2.08906	7.54438e-09	7.4957e-08	C5up	0.642857	7.12519
UGDH	-0.393815	0.673914	-0.809524	0.792518	-1.06773	-1.60204	7.77008e-09	7.67046e-08	C5up	0.714286	7.11518
ABL2	-0.254885	1.14099	-0.473913	1.21712	-1.39587	-1.69103	8.6762e-09	8.51041e-08	C5up	0.642857	7.07005
TNFAIP8	-0.177951	2.17357	-0.283164	1.46076	-2.35152	-1.74392	8.82968e-09	8.60614e-08	C5up	0.5	7.06519
UBB	0.412573	0.978025	0.560136	0.907489	-0.565453	-0.347353	8.90241e-09	8.62246e-08	C5up	1	7.06437
AMFR	-0.305189	0.470466	-0.596026	0.451489	-0.775654	-1.04751	1.07944e-08	1.03897e-07	C5up	0.714286	6.9834
FILIP1L	-0.173675	2.39273	-0.245	1.11501	-2.5664	-1.36001	1.12465e-08	1.07575e-07	C5up	0.5	6.96829
SRPRB	-0.552561	0.63232	-0.799659	0.643216	-1.18488	-1.44287	1.14726e-08	1.09061e-07	C5up	0.642857	6.96233
DERL2	-0.251109	1.11504	-0.720392	1.68996	-1.36615	-2.41036	1.23023e-08	1.15141e-07	C5up	0.714286	6.93877
COQ10B	-0.270661	0.850759	-0.830779	1.35133	-1.12142	-2.1821	1.23068e-08	1.15141e-07	C5up	0.714286	6.93877
MAF	0.524878	2.46946	-0.250808	2.49023	-1.94458	-2.74104	1.23366e-08	1.15141e-07	C5up	0.785714	6.93877
FMO1	-0.0967421	2.4243	-0.187838	1.3759	-2.52104	-1.56374	1.327e-08	1.23107e-07	C5up	0.5	6.90972
NDUFB2	-0.627359	0.675458	-1.09277	1.0977	-1.30282	-2.19047	1.56629e-08	1.44436e-07	C5up	0.642857	6.84032
SLC35F6	-0.313941	0.898548	-1.02757	1.19322	-1.21249	-2.22079	1.65463e-08	1.51674e-07	C5up	0.785714	6.81909
CXCL2	-0.292711	0.797957	-0.601568	0.800439	-1.09067	-1.40201	1.74014e-08	1.58569e-07	C5up	0.642857	6.79978
PAPPA-AS1	-0.0153981	3.26574	-0.140587	2.00182	-3.28114	-2.14241	1.8182e-08	1.64707e-07	C5up	0.5	6.78329
R3HDM2	-0.289943	0.719508	-0.809619	0.654901	-1.00945	-1.46452	1.85812e-08	1.6734e-07	C5up	0.714286	6.7764
GBP3	-0.181687	1.72051	-0.321088	1.19692	-1.9022	-1.51801	1.93377e-08	1.73139e-07	C5up	0.5	6.7616
RAP2B	-0.203763	0.743571	-0.754042	1.0805	-0.947334	-1.83455	2.59253e-08	2.3078e-07	C5up	0.785714	6.6368
CPXM1	0.134368	2.51524	-0.203775	2.8759	-2.38087	-3.07968	2.6233e-08	2.32177e-07	C5up	0.571429	6.63418
SEL1L3	-0.190889	2.76523	-0.208943	1.05423	-2.95612	-1.26317	2.6425e-08	2.3254e-07	C5up	0.571429	6.6335
WEE1	-0.483689	0.799774	-0.747547	0.686364	-1.28346	-1.43391	3.14021e-08	2.74768e-07	C5up	0.642857	6.56103
BCAT1	0.0409624	2.58489	-0.209491	2.02319	-2.54393	-2.23268	3.33283e-08	2.89975e-07	C5up	0.571429	6.53764
ATP10D	0.0944865	2.74526	-0.213745	2.48168	-2.65077	-2.69542	3.69439e-08	3.19627e-07	C5up	0.571429	6.49536
PTGFRN	-0.0745734	1.47696	-0.489722	1.88739	-1.55153	-2.37711	4.86314e-08	4.18393e-07	C5up	0.642857	6.37842
TSPYL1	-0.100284	0.844921	0.160109	0.686282	-0.945205	-0.526173	5.69265e-08	4.85128e-07	C5up	0.928571	6.31414
EIF5A	-0.383342	0.503451	-0.733011	0.713665	-0.886792	-1.44668	5.70182e-08	4.85128e-07	C5up	0.857143	6.31414
PTGIS	-0.109349	2.27457	-0.224109	0.29614	-2.38392	-0.520249	6.53044e-08	5.50757e-07	C5up	0.5	6.25904
PROCR	0.149059	3.19399	-0.180268	1.7271	-3.04493	-1.90737	6.54471e-08	5.50757e-07	C5up	0.5	6.25904
SET	-0.500723	0.515542	-0.362426	0.537477	-1.01627	-0.899903	8.03078e-08	6.72141e-07	C5up	0.642857	6.17254
NDUFA4	-0.577157	0.324775	-0.66237	0.454611	-0.901932	-1.11698	8.88591e-08	7.39692e-07	C5up	0.785714	6.13095
TMEM176B	0.0960061	1.64504	-0.409071	2.35716	-1.54903	-2.76623	9.0287e-08	7.47537e-07	C5up	0.642857	6.12637
CALM2	-0.956437	0.00265263	-0.806037	-0.0106401	-0.95909	-0.795396	9.22994e-08	7.60113e-07	C5up	0.5	6.11912
MRPL17	-0.341422	1.16925	-0.514013	0.618996	-1.51067	-1.13301	9.41468e-08	7.71203e-07	C5up	0.5	6.11283
AADAC	-0.109845	3.11372	-0.112379	-0.112379	-3.22357	0	1.02926e-07	8.38659e-07	Not_sig	0.0142857	6.07641
SVEP1	0.0467629	3.01025	-0.167398	1.4768	-2.96349	-1.64419	1.07309e-07	8.69767e-07	C5up	0.642857	6.0606
RPS26	0.0184065	0.863055	-0.1299	0.787338	-0.844648	-0.917238	1.07994e-07	8.70735e-07	C5up	1	6.06011
IGF1	0.242387	2.42641	-0.195213	2.77004	-2.18402	-2.96525	1.15485e-07	9.26288e-07	C5up	0.571429	6.03325
PON2	-0.592631	0.311996	-1.13361	0.501482	-0.904627	-1.63509	1.33707e-07	1.06689e-06	C5up	0.642857	5.97188
TMED2	-0.684793	0.311171	-0.689184	0.438422	-0.995964	-1.12761	1.41666e-07	1.12457e-06	C5up	0.857143	5.94901
TMEM59	-0.14178	0.922112	0.197664	1.06981	-1.06389	-0.87215	1.51657e-07	1.1977e-06	C5up	0.928571	5.92165
IL6	-0.131745	3.00349	-0.131745	-0.107615	-3.13524	-0.0241305	1.60601e-07	1.26186e-06	Not_sig	0.428571	5.89899
EMP3	0.291388	2.19338	-0.257551	2.62368	-1.90199	-2.88123	1.64532e-07	1.28619e-06	C5up	0.642857	5.8907
PGM3	-0.455345	0.71484	-0.643788	0.371462	-1.17019	-1.01525	1.66626e-07	1.29598e-06	C5up	0.5	5.8874
ATP1B1	-0.543146	0.484453	-1.03551	0.597909	-1.0276	-1.63342	1.69182e-07	1.30925e-06	C5up	0.571429	5.88298
FKBP11	-0.194787	1.49328	-0.350406	0.60302	-1.68807	-0.953427	1.72762e-07	1.33027e-06	C5up	0.5	5.87606
ATP5J	-0.540013	0.36481	-1.05293	0.372899	-0.904823	-1.42583	2.02584e-07	1.55213e-06	C5up	0.642857	5.80907
SMIM14	-0.334244	0.558565	-0.714807	0.671318	-0.892809	-1.38612	2.1872e-07	1.66747e-06	C5up	0.714286	5.77794
ANXA8L1	0.00986978	1.71894	-0.272881	1.5022	-1.70907	-1.77508	2.36039e-07	1.79064e-06	C5up	0.642857	5.74699
GNAI3	-0.461897	0.587447	-1.07333	0.457433	-1.04934	-1.53076	2.86048e-07	2.15938e-06	C5up	0.714286	5.66567
C2	-0.0364238	2.78587	-0.172316	-0.154022	-2.82229	-0.0182935	2.91574e-07	2.19036e-06	Not_sig	0.428571	5.65948
TSPAN7	0.0547391	2.57479	-0.174916	1.36802	-2.52005	-1.54294	3.09799e-07	2.31105e-06	C5up	0.5	5.63619
PTPRS	0.186384	1.02736	0.21541	1.25192	-0.84098	-1.03651	3.10642e-07	2.31105e-06	C5up	0.928571	5.63619
TAF1D	-0.494973	-0.0503115	-0.593455	-0.0595458	-0.444661	-0.533909	3.17909e-07	2.35375e-06	C5up	0.428571	5.62824
SMARCA1	-0.197959	1.01674	-0.612132	1.217	-1.2147	-1.82913	3.56363e-07	2.62583e-06	C5up	0.642857	5.58073
CDC42	-0.126698	0.712487	0.0967173	0.715312	-0.839184	-0.618595	3.7362e-07	2.73988e-06	C5up	0.785714	5.56227
PPIB	-0.118663	0.877602	0.0722748	0.980803	-0.996265	-0.908528	3.93931e-07	2.87514e-06	C5up	0.857143	5.54134
ASAH1	-0.40094	0.697273	-1.05721	1.0434	-1.09821	-2.10061	3.97066e-07	2.88434e-06	C5up	0.714286	5.53995
SAMD4A	-0.24547	1.70278	-0.314174	0.583823	-1.94825	-0.897996	4.44844e-07	3.21624e-06	C5up	0.571429	5.49265
CYP39A1	-0.21088	1.43992	-0.32856	-0.32856	-1.6508	0	4.54572e-07	3.27122e-06	Not_sig	0.0571429	5.48529
MBOAT1	-0.767334	-0.0334576	-1.23424	0.119845	-0.733877	-1.35409	4.64095e-07	3.32422e-06	C5up	0.571429	5.47831
NOP16	-0.464339	0.555134	-0.669451	0.214953	-1.01947	-0.884404	4.72151e-07	3.36626e-06	C5up	0.5	5.47285
TJP2	-0.155043	1.46048	-0.388187	0.615067	-1.61552	-1.00325	5.17849e-07	3.67506e-06	C5up	0.571429	5.43474
ANXA5	-0.180685	0.752247	-0.946416	0.904515	-0.932932	-1.85093	6.36062e-07	4.49328e-06	C5up	0.785714	5.34744
SCP2	-0.267842	0.648389	-0.9762	0.826251	-0.916232	-1.80245	6.43693e-07	4.52643e-06	C5up	0.785714	5.34424
UAP1	-0.296519	0.898056	-0.759026	1.3488	-1.19458	-2.10782	6.51347e-07	4.55943e-06	C5up	0.571429	5.34109
HEG1	0.312068	2.3091	-0.289172	2.48597	-1.99704	-2.77515	7.81993e-07	5.42819e-06	C5up	0.571429	5.26535
TDO2	-0.116852	2.65205	-0.116852	-0.116852	-2.7689	0	7.82505e-07	5.42819e-06	Not_sig	0	5.26535
CD2AP	-0.325769	0.725982	-0.46444	0.464205	-1.05175	-0.928646	8.1911e-07	5.65663e-06	C5up	0.571429	5.24744
PPP6R3	-0.3249	0.559933	-1.05404	0.780342	-0.884832	-1.83439	8.3884e-07	5.76703e-06	C5up	0.785714	5.23905
RC3H1	-0.572206	0.231612	-0.920159	0.486367	-0.803818	-1.40653	8.47696e-07	5.80201e-06	C5up	0.571429	5.23642
CTNNAL1	0.239512	1.91212	-0.412466	2.368	-1.6726	-2.78046	8.69396e-07	5.9242e-06	C5up	0.642857	5.22737
ADI1	-0.527302	0.492633	-0.981136	0.810297	-1.01994	-1.79143	9.98779e-07	6.77585e-06	C5up	0.642857	5.16904
HAS1	0.0745235	2.86378	-0.138783	-0.138783	-2.78926	0	1.01034e-06	6.82425e-06	Not_sig	0.0428571	5.16595
SGPL1	-0.193776	0.90376	-0.814502	1.05909	-1.09754	-1.87359	1.01764e-06	6.8435e-06	C5up	0.714286	5.16472
COX5B	-0.349168	0.481802	-0.563995	0.819178	-0.83097	-1.38317	1.0762e-06	7.20583e-06	C5up	0.785714	5.14232
SDF2L1	-0.467426	0.481544	-0.626142	-0.0173633	-0.948969	-0.608778	1.08858e-06	7.2572e-06	C5up	0.5	5.13923
MIER1	-0.179676	0.564804	-0.760254	0.690591	-0.74448	-1.45085	1.28642e-06	8.53918e-06	C5up	0.785714	5.06858
LOX	-0.00126854	1.66331	-0.343349	0.683924	-1.66458	-1.02727	1.56745e-06	1.036e-05	C5up	0.5	4.98464
S100A6	0.0696766	0.747785	0.0636644	0.762798	-0.678109	-0.699134	1.60316e-06	1.05507e-05	C5up	0.928571	4.97672
MAN1C1	-0.117024	2.96749	-0.117024	-0.117024	-3.08451	0	1.64801e-06	1.07997e-05	Not_sig	0	4.96659
DAPK1	-0.108608	1.47902	-0.290626	0.432258	-1.58763	-0.722884	1.66895e-06	1.08906e-05	C5up	0.5	4.96295
TAT	-0.199956	-0.153206	-0.206088	-0.169393	-0.0467506	-0.0366947	1.87057e-06	1.21547e-05	Not_sig	0	4.91525
MIR614	-0.234003	0.211821	-0.234003	-0.234003	-0.445823	0	1.89885e-06	1.22867e-05	Not_sig	0	4.91057
ODC1	-0.118673	1.93965	-0.315619	0.351882	-2.05832	-0.667501	1.91989e-06	1.23708e-05	C5up	0.5	4.9076
ADH1B	-0.144133	2.16721	-0.16357	-0.16357	-2.31134	0	1.97242e-06	1.26564e-05	Not_sig	0.0285714	4.89769
MTRNR2L1	-0.282255	0.372043	-0.436424	0.522033	-0.654298	-0.958458	1.98644e-06	1.26934e-05	C5up	0.642857	4.89642
HSPB8	-0.0290086	1.76775	-0.27656	-0.242591	-1.79676	-0.0339692	2.06302e-06	1.31283e-05	Not_sig	0.428571	4.88179
HLA-DRB1	-0.154159	1.10649	-0.397099	0.243479	-1.26065	-0.640578	2.13244e-06	1.35142e-05	C5up	0.5	4.86921
POMP	-0.211251	0.72111	-0.981162	0.818605	-0.932361	-1.79977	2.17354e-06	1.37182e-05	C5up	0.857143	4.8627
ID3	0.208023	1.91512	-0.284124	1.64843	-1.7071	-1.93255	2.193e-06	1.37846e-05	C5up	0.571429	4.86061
TMEM176A	-0.147378	1.08278	-0.310418	-0.310418	-1.23016	0	2.33492e-06	1.4617e-05	Not_sig	0.0714286	4.83514
TP53	-0.489158	0.620742	-0.621947	0.0759608	-1.1099	-0.697908	2.54206e-06	1.58493e-05	C5up	0.5	4.79999
TFG	-0.573291	0.395909	-1.0831	0.884129	-0.9692	-1.96723	2.94674e-06	1.82983e-05	C5up	0.571429	4.73759
2024-03-03	-0.283926	1.29457	-0.287783	-0.287783	-1.5785	0	2.96493e-06	1.83373e-05	Not_sig	0	4.73666
OSTC	-0.519059	0.38757	-0.951622	0.62525	-0.906628	-1.57687	3.14415e-06	1.93679e-05	C5up	0.571429	4.71292
SERF2	-0.239839	0.457833	-0.134681	0.518993	-0.697672	-0.653673	3.15814e-06	1.93766e-05	C5up	0.785714	4.71272
LGMN	-0.110646	1.09776	-0.62316	1.92109	-1.2084	-2.54425	3.18886e-06	1.94875e-05	C5up	0.571429	4.71024
TMBIM4	-0.294675	0.456998	-0.904536	0.619156	-0.751673	-1.52369	3.3678e-06	2.04996e-05	C5up	0.714286	4.68825
SAA2	-0.202498	2.0134	-0.229463	0.0549628	-2.21589	-0.284426	3.55542e-06	2.15565e-05	C5up	0.5	4.66642
IER5	-0.200629	1.38035	-0.336189	-0.326203	-1.58098	-0.0099867	3.86414e-06	2.33364e-05	Not_sig	0.428571	4.63197
CYP1B1	0.102887	1.10791	-0.38195	1.09937	-1.00502	-1.48132	3.96481e-06	2.38508e-05	C5up	0.785714	4.6225
TMED10	-0.291114	0.682856	-0.0645329	1.3215	-0.973971	-1.38603	4.06756e-06	2.43737e-05	C5up	0.714286	4.61308
MPV17	-0.318269	0.718392	-0.768601	1.29513	-1.03666	-2.06373	4.20923e-06	2.51249e-05	C5up	0.571429	4.5999
NDUFA12	-0.235616	0.722084	-0.74339	1.03791	-0.9577	-1.7813	4.28816e-06	2.54971e-05	C5up	0.642857	4.59351
TSC22D2	-0.253645	0.639979	-0.644632	0.43166	-0.893623	-1.07629	4.33953e-06	2.57034e-05	C5up	0.571429	4.59001
MMP19	0.185288	2.5645	-0.169065	0.591671	-2.37922	-0.760735	4.49858e-06	2.65434e-05	C5up	0.571429	4.57604
CD59	-0.12465	0.563729	0.201183	0.560339	-0.688379	-0.359156	4.63432e-06	2.72399e-05	C5up	1	4.56479
STEAP1	0.00946383	1.40201	-0.376434	0.899297	-1.39255	-1.27573	4.83507e-06	2.83118e-05	C5up	0.5	4.54803
BIRC3	-0.132464	0.553829	-0.520298	0.932891	-0.686294	-1.45319	4.87945e-06	2.84634e-05	C5up	0.642857	4.54571
IFITM3	0.381524	1.21462	0.387685	1.51058	-0.833094	-1.1229	5.29698e-06	3.07825e-05	C5up	0.928571	4.5117
GABRB2	-0.128114	2.08716	-0.133412	-0.133412	-2.21528	0	6.06467e-06	3.51113e-05	Not_sig	0.0142857	4.45455
C1orf229	0.1536	1.27468	-0.104202	0.876788	-1.12108	-0.980991	6.44931e-06	3.71983e-05	C5up	0.714286	4.42948
CRISPLD2	0.406605	1.78143	-0.309582	1.69386	-1.37482	-2.00345	6.72521e-06	3.8535e-05	C5up	0.714286	4.41415
DRAM1	-0.0838766	1.48296	-0.294434	0.42411	-1.56684	-0.718544	6.73111e-06	3.8535e-05	C5up	0.571429	4.41415
RLF	-0.273476	0.836112	-0.520072	0.115316	-1.10959	-0.635388	7.32778e-06	4.17955e-05	C5up	0.5	4.37887
TCTN2	-0.0942425	0.788487	-0.531826	0.678263	-0.882729	-1.21009	7.54693e-06	4.28866e-05	C5up	0.785714	4.36768
C6orf62	-0.328669	0.355579	-0.179939	0.373134	-0.684248	-0.553073	7.78764e-06	4.40918e-05	C5up	0.857143	4.35564
MDM4	-0.174514	0.624817	-0.374795	0.59834	-0.799332	-0.973135	8.62661e-06	4.86629e-05	C5up	0.928571	4.3128
PDIA4	-0.380626	0.424825	-0.966425	0.706458	-0.805451	-1.67288	8.73849e-06	4.91141e-05	C5up	0.642857	4.30879
HLA-DRB6	-0.0791612	1.23542	-0.267217	0.0893044	-1.31458	-0.356522	8.84271e-06	4.95192e-05	C5up	0.5	4.30523
RICTOR	-0.320296	0.404831	-0.539059	0.0818417	-0.725127	-0.620901	8.9596e-06	4.99919e-05	C5up	0.5	4.3011
CDK9	-0.127577	1.55615	-0.299247	-0.299247	-1.68372	0	9.08717e-06	5.05207e-05	Not_sig	0.0428571	4.29653
IFNAR1	-0.253101	0.743254	-0.595725	0.226332	-0.996356	-0.822057	9.15109e-06	5.0599e-05	C5up	0.571429	4.29586
CLIC5	-0.101289	2.3224	-0.127402	-0.127402	-2.42369	0	9.16696e-06	5.0599e-05	Not_sig	0.0428571	4.29586
SLITRK2	-0.0953402	2.34244	-0.115644	-0.115644	-2.43778	0	9.31342e-06	5.12238e-05	Not_sig	0.0142857	4.29053
PBDC1	-0.33965	0.787673	-0.559194	0.127963	-1.12732	-0.687157	9.47057e-06	5.19028e-05	C5up	0.5	4.28481
RIT1	-0.547878	0.213441	-0.839942	-0.029122	-0.761319	-0.81082	1.01485e-05	5.5421e-05	C5up	0.428571	4.25633
MAGT1	-0.473764	0.396917	-0.815053	0.258949	-0.870682	-1.074	1.07177e-05	5.83226e-05	C5up	0.5	4.23416
MIF	-0.418068	0.288238	-0.177059	0.333313	-0.706306	-0.510372	1.1232e-05	6.09062e-05	C5up	0.714286	4.21534
HLA-DRA	-0.0134663	0.94654	-0.318178	1.02819	-0.960006	-1.34637	1.15998e-05	6.26795e-05	C5up	0.571429	4.20287
ZFR	-0.39104	0.448915	-0.960005	0.791317	-0.839956	-1.75132	1.20258e-05	6.47545e-05	C5up	0.642857	4.18873
CACUL1	-0.365783	0.556455	-1.23053	0.729114	-0.922238	-1.95965	1.26699e-05	6.79847e-05	C5up	0.642857	4.16759
GLS	-0.229436	0.739142	-0.465064	-0.37313	-0.968579	-0.0919336	1.31115e-05	7.01102e-05	Not_sig	0.428571	4.15422
ATRAID	-0.32781	0.574477	-1.14826	1.11139	-0.902287	-2.25965	1.3252e-05	7.0454e-05	C5up	0.714286	4.15209
FAM110C	-0.0797564	1.90855	-0.19381	-0.180349	-1.98831	-0.0134606	1.32673e-05	7.0454e-05	Not_sig	0.428571	4.15209
ATP5O	-0.52529	0.328624	-1.1771	0.63267	-0.853914	-1.80977	1.33506e-05	7.06018e-05	C5up	0.714286	4.15118
NABP1	0.123292	1.33149	-0.466019	1.49448	-1.2082	-1.9605	1.33868e-05	7.06018e-05	C5up	0.571429	4.15118
GRIK2	-0.0931194	2.08138	-0.106331	0.170078	-2.1745	-0.276409	1.3462e-05	7.07557e-05	C5up	0.5	4.15024
ZSWIM6	0.0163968	1.7658	-0.310054	0.099132	-1.7494	-0.409186	1.40062e-05	7.3366e-05	C5up	0.5	4.13451
TWIST1	0.0903973	2.21986	-0.158355	1.14812	-2.12946	-1.30647	1.42607e-05	7.44456e-05	C5up	0.642857	4.12816
UHRF1BP1L	-0.160598	0.989097	-0.411913	-0.406395	-1.1497	-0.00551795	1.43582e-05	7.47014e-05	Not_sig	0.428571	4.12667
SFTPC	-0.122642	1.86937	-0.122642	-0.122642	-1.99201	0	1.45464e-05	7.54255e-05	Not_sig	0	4.12248
RAPH1	-0.234246	0.934629	-0.498899	-0.0014857	-1.16887	-0.497413	1.51292e-05	7.81846e-05	C5up	0.5	4.10688
RPL12	-0.0866254	0.639841	-0.0470816	0.901498	-0.726466	-0.948579	1.57105e-05	8.09168e-05	C5up	0.714286	4.09196
KLF2	0.0263651	1.78534	-0.220466	0.324262	-1.75898	-0.544728	1.67882e-05	8.61684e-05	C5up	0.714286	4.06465
CAST	0.000771119	1.00717	-0.723738	1.00013	-1.0064	-1.72387	1.6842e-05	8.61684e-05	C5up	0.714286	4.06465
STK17B	-0.0841847	0.659687	-0.70969	0.708785	-0.743872	-1.41848	1.7322e-05	8.83308e-05	C5up	0.857143	4.05389
C4B	-0.0342439	0.695882	-0.41672	0.667201	-0.730126	-1.08392	1.76339e-05	8.93299e-05	C5up	0.714286	4.049
C4B-2	-0.0342439	0.695882	-0.41672	0.667201	-0.730126	-1.08392	1.76339e-05	8.93299e-05	C5up	0.714286	4.049
TXNDC12	-0.225959	0.72143	-0.798081	1.06412	-0.947389	-1.8622	1.77972e-05	8.98614e-05	C5up	0.642857	4.04643
MTRNR2L6	-0.26109	0.373543	-0.499559	0.427426	-0.634633	-0.926985	1.94258e-05	9.77638e-05	C5up	0.571429	4.00982
PTP4A2	-0.403676	0.491281	-0.719148	0.269335	-0.894957	-0.988482	1.99278e-05	9.99634e-05	C5up	0.5	4.00016
ARAP2	-0.00911212	1.4055	-0.24106	-0.137141	-1.41461	-0.10392	2.06851e-05	0.000103425	Not_sig	0.428571	3.98537
CAPZA1	-0.654456	0.0895127	-0.849971	0.109377	-0.743969	-0.959348	2.13727e-05	0.000106518	C5up	0.571429	3.97258
ELOVL1	-0.446571	0.324531	-0.716223	-0.37433	-0.771102	-0.341893	2.14481e-05	0.000106548	C5up	0.428571	3.97245
IFITM1	0.271891	1.11317	-0.158218	1.43027	-0.841276	-1.58849	2.18831e-05	0.00010836	C5up	0.785714	3.96513
TBC1D1	-0.206959	1.20342	-0.28819	-0.28819	-1.41038	0	2.23754e-05	0.000110443	Not_sig	0.0285714	3.95686
BNC1	-0.0914114	2.44945	-0.0930356	-0.0930356	-2.54086	0	2.27888e-05	0.000112124	Not_sig	0.0142857	3.9503
IL13RA2	-0.0941877	2.53148	-0.0941877	-0.0941877	-2.62567	0	2.38456e-05	0.00011695	Not_sig	0	3.932
EIF5A2	-0.012694	1.51377	-0.246386	-0.0685977	-1.52646	-0.177789	2.40312e-05	0.000117486	Not_sig	0.5	3.93001
PTEN	-0.111003	0.609407	-0.364065	0.833182	-0.72041	-1.19725	2.49055e-05	0.000121375	C5up	0.785714	3.91587
COMMD8	-0.35127	0.415893	-0.353279	-0.353279	-0.767162	0	2.62182e-05	0.000127369	Not_sig	0	3.89494
PLAGL1	0.0461924	1.74413	-0.245034	-0.245034	-1.69794	0	2.64736e-05	0.000128205	Not_sig	0.0714286	3.89209
MT1F	-0.190264	1.23066	-0.320983	-0.320983	-1.42092	0	2.76198e-05	0.000133337	Not_sig	0.0571429	3.87505
SLC30A7	-0.231397	0.70069	-0.831496	0.834882	-0.932088	-1.66638	2.9019e-05	0.000139654	C5up	0.571429	3.85495
TMED5	-0.187183	0.858584	-0.573166	0.426694	-1.04577	-0.99986	2.93998e-05	0.000141046	C5up	0.571429	3.85064
MTPAP	-0.453873	0.243258	-0.910648	0.257896	-0.697131	-1.16854	2.95826e-05	0.000141482	C5up	0.571429	3.8493
CADM3	-0.110014	2.28424	-0.110014	-0.110014	-2.39425	0	3.03979e-05	0.000144408	Not_sig	0	3.84041
AEBP2	-0.563098	0.110203	-1.08802	0.39257	-0.673301	-1.48059	3.04669e-05	0.000144408	C5up	0.571429	3.84041
EXOSC6	-0.264913	0.740614	-0.527861	-0.168127	-1.00553	-0.359734	3.04757e-05	0.000144408	C5up	0.5	3.84041
ADAMTS9	0.186236	1.89984	-0.21712	0.699362	-1.7136	-0.916482	3.06419e-05	0.00014475	C5up	0.571429	3.83938
TPM3	-0.704656	-0.0027967	-1.43504	0.33935	-0.70186	-1.77439	3.248e-05	0.000152964	C5up	0.642857	3.81541
XRRA1	-0.305511	0.565701	-0.583036	0.16144	-0.871211	-0.744476	3.37897e-05	0.000158647	C5up	0.5	3.79957
RPS20	-0.272664	0.529464	-0.205334	0.633025	-0.802128	-0.838359	3.44061e-05	0.00016105	C5up	0.785714	3.79304
PTS	-0.134727	0.747919	-0.64131	1.00499	-0.882646	-1.6463	3.47218e-05	0.000161595	C5up	0.642857	3.79157
RHOC	-0.46699	0.303972	-0.845026	0.472556	-0.770962	-1.31758	3.47324e-05	0.000161595	C5up	0.571429	3.79157
MIR22HG	0.301784	1.45102	-0.440533	1.96822	-1.14923	-2.40875	3.55538e-05	0.000164918	C5up	0.642857	3.78273
RARRES1	0.109018	1.32784	-0.340895	0.482693	-1.21882	-0.823588	3.57573e-05	0.000165364	C5up	0.5	3.78156
DKK1	-0.269129	0.906539	-0.269998	-0.269998	-1.17567	0	3.66642e-05	0.000169051	Not_sig	0	3.77198
CALB2	-0.0309971	1.56742	-0.231789	-0.231789	-1.59842	0	3.92267e-05	0.000180326	Not_sig	0.0428571	3.74394
CNIH4	-0.465408	0.264201	-0.860917	0.658651	-0.729609	-1.51957	3.94297e-05	0.000180719	C5up	0.571429	3.743
AQP1	0.664549	2.06373	-0.329268	1.96085	-1.39918	-2.29011	4.01244e-05	0.000183358	C5up	0.714286	3.7367
STAM2	-0.307725	0.529378	-0.548562	-0.344412	-0.837104	-0.20415	4.06921e-05	0.000185402	C5up	0.428571	3.73189
SMCO4	-0.32649	0.629597	-0.489234	-0.489234	-0.956087	0	4.08389e-05	0.000185522	Not_sig	0.0714286	3.7316
ELOVL5	-0.525996	0.0582442	-0.772659	-0.453539	-0.584241	-0.319121	4.11879e-05	0.000186557	C5up	0.428571	3.72919
PPA1	-0.554765	0.269317	-0.9952	0.382085	-0.824083	-1.37728	4.23728e-05	0.000191361	C5up	0.5	3.71815
ID2	-0.299703	0.526466	-0.741894	0.928564	-0.82617	-1.67046	4.31334e-05	0.000194226	C5up	0.571429	3.71169
TCEAL2	-0.0689493	2.34909	-0.0979748	0.00131977	-2.41804	-0.0992945	4.45521e-05	0.000199646	Not_sig	0.5	3.69974
NHSL1	-0.193174	0.558364	-0.720535	0.54786	-0.751537	-1.26839	4.45964e-05	0.000199646	C5up	0.642857	3.69974
TMEM37	-0.0214042	1.76648	-0.166642	-0.166642	-1.78788	0	4.49568e-05	0.000200677	Not_sig	0.0142857	3.6975
TMEM33	-0.543675	0.112887	-1.0337	0.348962	-0.656562	-1.38266	4.65406e-05	0.000207146	C5up	0.571429	3.68372
VTRNA2-1	-0.100101	1.97121	-0.100101	-0.100101	-2.07131	0	5.10368e-05	0.000226504	Not_sig	0	3.64493
HSBP1	-0.646634	0.0366642	-1.21887	0.146959	-0.683298	-1.36582	5.16617e-05	0.000228618	C5up	0.571429	3.64089
FOSL1	0.319671	1.77574	-0.356144	1.42453	-1.45607	-1.78068	5.27584e-05	0.000232802	C5up	0.571429	3.63301
RAB13	-0.00581857	1.11695	-0.606234	1.27409	-1.12277	-1.88033	5.44587e-05	0.000239618	C5up	0.571429	3.62048
HMGCS1	-0.58349	-0.0768021	-0.815535	-0.124787	-0.506688	-0.690749	5.51288e-05	0.000241876	C5up	0.428571	3.61641
REXO2	-0.282461	0.537782	-0.794944	0.565925	-0.820243	-1.36087	5.53291e-05	0.000242065	C5up	0.642857	3.61607
PODN	0.156031	2.2149	-0.175228	-0.175228	-2.05887	0	5.99135e-05	0.000261379	Not_sig	0.0571429	3.58273
FAM208B	-0.409441	0.35369	-0.492832	-0.492832	-0.763131	0	6.01365e-05	0.000261611	Not_sig	0.0428571	3.58234
SUB1	-0.709705	-0.143446	-1.04208	0.0907917	-0.56626	-1.13287	6.17378e-05	0.00026782	C5up	0.571429	3.57216
SMURF2	-0.0262682	0.915474	-0.498068	0.660442	-0.941742	-1.15851	6.25232e-05	0.000270466	C5up	0.785714	3.56789
MYRF	-0.10574	2.03032	-0.110486	-0.110486	-2.13606	0	6.38289e-05	0.000275341	Not_sig	0.0142857	3.56013
PDE7B	0.0980562	1.80431	-0.158079	-0.0308119	-1.70625	-0.127268	6.69775e-05	0.000288116	Not_sig	0.5	3.54043
ABI3BP	0.319889	1.9445	-0.195023	0.174103	-1.62461	-0.369126	6.74364e-05	0.000289282	C5up	0.5	3.53868
CLOCK	-0.345454	0.573571	-0.488154	-0.363607	-0.919025	-0.124548	6.83137e-05	0.000292231	Not_sig	0.357143	3.53427
CLIC1	-0.63027	0.132609	-1.34712	0.532088	-0.762879	-1.87921	7.11779e-05	0.000302901	C5up	0.642857	3.5187
CXCL12	0.29482	1.90019	-0.230156	0.220281	-1.60537	-0.450437	7.12015e-05	0.000302901	C5up	0.5	3.5187
TMEM14A	-0.430335	0.309551	-0.785006	0.442265	-0.739887	-1.22727	7.1735e-05	0.00030433	C5up	0.571429	3.51665
GADD45A	0.116418	1.07509	-0.50405	0.970215	-0.958671	-1.47426	7.3163e-05	0.000309536	C5up	0.714286	3.50929
IGFBP3	0.14582	1.23134	-0.351277	1.10055	-1.08552	-1.45183	7.46327e-05	0.000314181	C5up	0.571429	3.50282
SLIT2	0.0485948	1.96989	-0.158994	-0.158994	-1.9213	0	7.4669e-05	0.000314181	Not_sig	0.0285714	3.50282
GALNT1	-0.391781	0.69734	-0.496777	-0.483654	-1.08912	-0.013123	7.5281e-05	0.000315204	Not_sig	0.285714	3.50141
ARL6IP5	-0.147313	0.676154	-0.419466	1.02584	-0.823466	-1.44531	7.53214e-05	0.000315204	C5up	0.785714	3.50141
RBBP7	-0.183862	0.654239	-0.841164	0.766002	-0.838101	-1.60717	7.61941e-05	0.000317191	C5up	0.642857	3.49868
TRIB1	-0.105918	0.965544	-0.548846	0.431265	-1.07146	-0.98011	7.62082e-05	0.000317191	C5up	0.5	3.49868
ASPHD1	-0.122452	2.06732	-0.122452	-0.122452	-2.18977	0	7.64808e-05	0.000317468	Not_sig	0	3.4983
ARHGAP29	-0.397742	0.233312	-0.515816	-0.515816	-0.631054	0	7.76655e-05	0.000321519	Not_sig	0.0571429	3.49279
ZCCHC6	-0.252026	0.624757	-0.647338	0.597044	-0.876782	-1.24438	7.84124e-05	0.00032374	C5up	0.571429	3.4898
ANKRD28	-0.0968004	0.913125	-0.42345	-0.223393	-1.00993	-0.200057	8.23417e-05	0.000339054	C5up	0.428571	3.46973
IFT57	-0.341654	0.522627	-0.71633	0.317148	-0.864282	-1.03348	8.27747e-05	0.000339928	C5up	0.5	3.46861
MTRNR2L2	-0.0715583	0.442073	-0.147302	0.512466	-0.513631	-0.659768	8.44009e-05	0.000345685	C5up	0.714286	3.46132
SLC35B1	-0.40272	0.50779	-0.63718	-0.63718	-0.910509	0	8.86318e-05	0.00036205	Not_sig	0.1	3.44123
SLC39A1	-0.491226	0.194497	-0.737792	-0.232608	-0.685723	-0.505184	8.92073e-05	0.000363437	C5up	0.5	3.43957
COL1A2	0.39881	1.54794	-0.25655	1.4136	-1.14913	-1.67015	9.30352e-05	0.000378032	C5up	0.785714	3.42247
DOCK11	-0.0832163	1.74882	-0.178323	-0.178323	-1.83203	0	9.92981e-05	0.000402419	Not_sig	0.0285714	3.39532
ERI1	-0.359882	0.434936	-0.425633	-0.407623	-0.794818	-0.01801	0.00010058	0.000406544	Not_sig	0.285714	3.39089
OGN	0.172354	2.09827	-0.178653	-0.178653	-1.92591	0	0.000102772	0.000414315	Not_sig	0.0571429	3.38267
AASDHPPT	-0.230269	0.721335	-0.509682	-0.509682	-0.951604	0	0.000109121	0.000438764	Not_sig	0.1	3.35777
SLC16A1	0.114817	1.19003	-0.461753	0.724387	-1.07521	-1.18614	0.000110698	0.000443945	C5up	0.5	3.35267
GOLGA4	-0.450983	0.301158	-0.854504	-0.0341066	-0.752142	-0.820397	0.000115622	0.000462487	C5up	0.5	3.3349
FNDC3B	-0.21204	0.647684	-0.673056	0.426023	-0.859724	-1.09908	0.000123801	0.000493921	C5up	0.571429	3.30634
RAB31	0.135721	0.965868	-0.347627	0.780969	-0.830147	-1.1286	0.00012733	0.000506689	C5up	0.714286	3.29526
YIF1A	-0.33085	0.459575	-0.703618	0.158667	-0.790424	-0.862284	0.000130107	0.000516403	C5up	0.5	3.28701
HLA-DRB5	-0.155496	0.581782	-0.29628	-0.228636	-0.737278	-0.0676441	0.000135982	0.000538337	Not_sig	0.357143	3.26895
SH2D4A	-0.131225	1.24717	-0.303564	-0.303564	-1.37839	0	0.000152635	0.000602714	Not_sig	0.0428571	3.21989
SRFBP1	-0.233424	0.703785	-0.395005	-0.347117	-0.937209	-0.0478879	0.000153832	0.000605415	Not_sig	0.357143	3.21795
FUCA2	-0.271763	0.566596	-0.617744	-0.183708	-0.838359	-0.434036	0.000154106	0.000605415	C5up	0.5	3.21795
PDGFRA	0.24648	1.57478	-0.294816	0.522764	-1.3283	-0.817579	0.000163394	0.000640273	C5up	0.571429	3.19363
PDGFRL	0.0338167	1.40823	-0.265814	-0.265814	-1.37442	0	0.000168318	0.000657893	Not_sig	0.0571429	3.18184
MCTP2	0.0942687	1.92502	-0.188906	-0.188906	-1.83075	0	0.000173001	0.000674486	Not_sig	0.0714286	3.17103
SOAT1	-0.0317143	0.961247	-0.366474	-0.337781	-0.992961	-0.0286929	0.000174303	0.000677846	Not_sig	0.428571	3.16887
PPP1CB	-0.568659	-0.0849451	-0.458385	-0.115188	-0.483714	-0.343197	0.000182838	0.000709244	C5up	0.428571	3.1492
HIPK3	0.0187526	0.73253	-0.697032	0.843191	-0.713778	-1.54022	0.00018556	0.000717995	C5up	0.714286	3.14388
SLC7A2	-0.160142	0.908494	-0.32482	-0.31987	-1.06864	-0.0049499	0.000189179	0.000730166	Not_sig	0.357143	3.13658
RIN2	-0.125852	0.593681	-0.822313	0.800022	-0.719533	-1.62234	0.000191306	0.000735587	C5up	0.714286	3.13337
YWHAQ	-0.533385	0.104582	-0.184251	0.16223	-0.637967	-0.346481	0.000191539	0.000735587	C5up	0.5	3.13337
EMB	0.248457	1.679	-0.244694	-0.244694	-1.43054	0	0.000193766	0.000740966	Not_sig	0.142857	3.1302
ROR1	-0.00293726	1.83252	-0.16407	-0.16407	-1.83546	0	0.000193902	0.000740966	Not_sig	0.0428571	3.1302
PET100	-0.409626	0.198732	-0.650325	-0.650325	-0.608359	0	0.000197288	0.000752039	Not_sig	0.142857	3.12376
YPEL5	-0.241251	0.615175	-0.95334	1.20315	-0.856426	-2.15649	0.000201027	0.0007644	C5up	0.571429	3.11668
FLNC	-0.0456118	1.66516	-0.144005	-0.144005	-1.71077	0	0.000209366	0.000794147	Not_sig	0.0285714	3.1001
RGS4	-0.094918	1.7618	-0.0962649	-0.0962649	-1.85671	0	0.000210599	0.000796861	Not_sig	0	3.09862
TMED9	-0.0890738	0.690692	-1.01738	1.21243	-0.779766	-2.22981	0.000213741	0.000806769	C5up	0.714286	3.09325
TJP1	-0.249498	0.425288	-0.551445	0.196315	-0.674786	-0.747759	0.000229064	0.00086249	C5up	0.571429	3.06425
FAM210A	-0.335382	0.345161	-0.556862	-0.532032	-0.680543	-0.0248293	0.000232699	0.000874039	Not_sig	0.357143	3.05847
ZNF780A	-0.237512	0.00759309	-0.356854	-0.137708	-0.245105	-0.219146	0.000233681	0.000875593	C5up	0.428571	3.0577
SSR1	-0.515953	0.208206	-1.12494	0.602488	-0.724159	-1.72743	0.000237804	0.000888879	C5up	0.642857	3.05116
ACSL5	-0.062033	1.07861	-0.263232	-0.263232	-1.14064	0	0.000241211	0.000898754	Not_sig	0.0714286	3.04636
SLC31A2	-0.196902	1.00474	-0.289681	-0.289681	-1.20164	0	0.000241613	0.000898754	Not_sig	0.0428571	3.04636
NAV3	-0.130335	1.7285	-0.133567	-0.133567	-1.85884	0	0.000242712	0.000900666	Not_sig	0.0142857	3.04544
EVA1C	-0.0282297	1.006	-0.431853	-0.425255	-1.03422	-0.0065984	0.000243581	0.000901717	Not_sig	0.428571	3.04493
RNF181	-0.148559	0.716261	-0.792579	0.693519	-0.864821	-1.4861	0.000245184	0.000905475	C5up	0.571429	3.04312
TFPI	0.125161	1.23211	-0.285739	0.181004	-1.10695	-0.466743	0.000246467	0.000906803	C5up	0.571429	3.04249
SLC39A9	-0.342752	0.414388	-0.546387	-0.546387	-0.75714	0	0.000246721	0.000906803	Not_sig	0.0714286	3.04249
ENTPD7	-0.268704	0.771515	-0.345907	-0.345907	-1.04022	0	0.000256643	0.000941023	Not_sig	0.0428571	3.0264
MEIS2	-0.0362171	1.84815	-0.122537	-0.122537	-1.88437	0	0.000263006	0.000962066	Not_sig	0.0857143	3.0168
ATF6	-0.380788	0.388764	-0.761757	-0.476658	-0.769552	-0.285099	0.000268637	0.000980335	C5up	0.428571	3.00863
DUSP23	-0.316324	0.551343	-0.661402	-0.661402	-0.867667	0	0.000274377	0.000998885	Not_sig	0.142857	3.00048
LGALS3BP	0.426827	1.1953	-0.646041	1.41989	-0.768472	-2.06593	0.000275018	0.000998885	C5up	0.785714	3.00048
UBQLN1	-0.262251	0.443245	-0.639315	0.00551405	-0.705496	-0.644829	0.000275883	0.000999672	C5up	0.5	3.00014
NFIA	0.167163	0.894552	-0.197394	0.978172	-0.727389	-1.17557	0.000284675	0.00102911	C5up	0.714286	2.98754
PFN1	-0.436813	0.160329	-0.240605	0.497796	-0.597142	-0.738402	0.000288632	0.00104097	C5up	0.785714	2.98256
GPRC5B	0.0390408	0.984981	-0.539163	1.01092	-0.94594	-1.55009	0.000294891	0.00105969	C5up	0.571429	2.97482
GPR176	-0.0768386	1.95305	-0.0943605	-0.0943605	-2.02989	0	0.000295199	0.00105969	Not_sig	0.0142857	2.97482
HYPK	-0.196263	0.433762	-0.845033	0.507119	-0.630025	-1.35215	0.000307274	0.00110047	C5up	0.714286	2.95842
FAM84B	-0.230653	0.609204	-0.493481	-0.467411	-0.839857	-0.0260705	0.000313176	0.001119	Not_sig	0.428571	2.95117
CACNG3	-0.104369	1.78263	-0.104369	-0.104369	-1.887	0	0.000322143	0.00114838	Not_sig	0	2.93991
ERP44	-0.342667	0.361042	-0.745159	0.15411	-0.703709	-0.899269	0.000325012	0.00115593	C5up	0.5	2.93707
PTGDS	0.175164	1.78575	-0.152074	-0.152074	-1.61058	0	0.000332886	0.00118121	Not_sig	0.0428571	2.92767
CP	-0.292918	0.297333	-0.295921	-0.295921	-0.590251	0	0.000335666	0.00118834	Not_sig	0	2.92506
TXNRD1	-0.115164	0.713866	-0.537062	-0.0688703	-0.82903	-0.468192	0.000338253	0.00119475	C5up	0.5	2.92272
SERPINB4	-0.0947047	1.86772	-0.0950663	-0.0950663	-1.96242	0	0.000339449	0.00119623	Not_sig	0	2.92219
GOLGA3	-0.458866	0.334198	-0.827695	-0.0872598	-0.793064	-0.740436	0.000347134	0.00121903	C5up	0.5	2.91398
ZNF330	-0.241391	0.677743	-0.475011	-0.475011	-0.919134	0	0.000347844	0.00121903	Not_sig	0.0714286	2.91398
AFTPH	-0.366059	0.180672	-0.529407	-0.256737	-0.546731	-0.27267	0.000348296	0.00121903	C5up	0.5	2.91398
LETM1	-0.520069	0.178591	-0.782466	-0.75499	-0.698659	-0.0274762	0.0003504	0.00122362	Not_sig	0.428571	2.91235
ATP6V1D	-0.328734	0.420945	-0.659329	-0.650317	-0.749679	-0.00901125	0.000351557	0.00122376	Not_sig	0.428571	2.91231
COX6A1	-0.556391	0.180884	-0.680867	0.349772	-0.737275	-1.03064	0.000352028	0.00122376	C5up	0.571429	2.91231
NR2F1-AS1	0.0909982	1.90475	-0.167123	-0.167123	-1.81375	0	0.000353858	0.00122734	Not_sig	0.0428571	2.91103
APOL2	0.097827	1.07855	-0.610616	0.871434	-0.980724	-1.48205	0.000362208	0.00125348	C5up	0.642857	2.90188
OLFML1	0.0593867	2.01135	-0.143097	-0.143097	-1.95196	0	0.000365151	0.0012607	Not_sig	0.0285714	2.89939
PLS3	0.108632	0.860169	-0.740707	1.27301	-0.751536	-2.01372	0.000365929	0.0012607	C5up	0.642857	2.89939
SFT2D1	-0.211882	0.586801	-0.779591	0.649674	-0.798683	-1.42927	0.000368307	0.00126606	C5up	0.571429	2.89755
ATP6V0E1	-0.238449	0.547489	-1.00385	0.829002	-0.785938	-1.83285	0.000373916	0.00128247	C5up	0.642857	2.89195
COL4A3BP	-0.190628	0.604408	-0.335803	-0.335803	-0.795036	0	0.000376137	0.00128513	Not_sig	0.0857143	2.89105
HSP90B1	-0.088987	0.604352	0.284322	0.737217	-0.693339	-0.452895	0.000377274	0.00128513	C5up	0.857143	2.89105
LYSMD3	-0.172075	0.675964	-0.417436	-0.417436	-0.848038	0	0.000377993	0.00128513	Not_sig	0.1	2.89105
WFDC2	-0.328819	0.330878	-0.439329	-0.298778	-0.659696	-0.140551	0.00037803	0.00128513	Not_sig	0.428571	2.89105
SLC9A9	0.0753097	1.85731	-0.170496	-0.170496	-1.782	0	0.00038644	0.00130914	Not_sig	0.0428571	2.88301
DCUN1D4	-0.303157	0.311067	-0.56991	-0.171942	-0.614224	-0.397969	0.000386792	0.00130914	C5up	0.428571	2.88301
CYP7B1	-0.130512	1.53876	-0.196397	-0.196397	-1.66927	0	0.00039323	0.00132801	Not_sig	0.0285714	2.8768
MORF4L1	-0.126444	0.64153	-0.190256	1.41261	-0.767974	-1.60287	0.00040985	0.00138112	C5up	0.714286	2.85977
HAUS1	-0.304477	0.301002	-0.477573	-0.477573	-0.605479	0	0.00041345	0.0013902	Not_sig	0.0857143	2.85692
COX8A	-0.291548	0.485602	-1.03847	0.629105	-0.777149	-1.66757	0.000420038	0.00140928	C5up	0.642857	2.851
SLC16A4	0.0339828	1.1731	-0.316541	0.116084	-1.13912	-0.432625	0.00043532	0.00145738	C5up	0.5	2.83643
CBLB	-0.109907	0.772744	-0.447297	0.0239334	-0.882651	-0.47123	0.000439793	0.00146916	C5up	0.5	2.83293
SAR1A	0.204083	0.955335	0.46223	1.29399	-0.751252	-0.831756	0.000441362	0.00147121	C5up	0.857143	2.83233
XBP1	-0.576859	-0.12258	-0.8394	-0.535423	-0.454279	-0.303978	0.000447069	0.00148701	C5up	0.428571	2.82769
ANKRD40	-0.0541444	0.551074	-0.870518	0.812639	-0.605219	-1.68316	0.000454492	0.00150844	C5up	0.642857	2.82147
PPP3CA	-0.325446	0.127158	-0.434687	0.0888113	-0.452604	-0.523498	0.000462196	0.00153071	C5up	0.642857	2.81511
RGS5	0.0192031	1.58281	-0.190085	-0.190085	-1.5636	0	0.000465334	0.0015378	Not_sig	0.0428571	2.8131
PSME2	-0.3324	0.316116	-0.928434	0.403633	-0.648516	-1.33207	0.000473468	0.00156133	C5up	0.642857	2.80651
TOMM5	-0.427737	0.242129	-0.891789	0.197621	-0.669866	-1.08941	0.000489961	0.00161188	C5up	0.5	2.79267
LTF	-0.374789	0.0878695	-0.499166	-0.499166	-0.462659	0	0.000490891	0.00161188	Not_sig	0.0571429	2.79267
UGP2	-0.472631	0.155868	-0.802162	-0.766376	-0.628499	-0.0357856	0.000499149	0.00163551	Not_sig	0.428571	2.78635
CNPY2	-0.479516	0.26122	-0.832461	-0.80538	-0.740736	-0.0270811	0.000500865	0.00163765	Not_sig	0.428571	2.78578
GABARAPL1	-0.442772	0.213056	-0.628706	-0.62463	-0.655827	-0.0040763	0.00050419	0.00164503	Not_sig	0.357143	2.78383
SGK1	0.229573	1.1516	-0.566244	1.1477	-0.922032	-1.71395	0.00051152	0.00166541	C5up	0.642857	2.77848
NDUFV2	-0.668224	-0.0450494	-1.10656	-0.166773	-0.623174	-0.939787	0.000516002	0.00167646	C5up	0.5	2.77561
DENND4A	-0.0704915	0.595557	-0.389572	0.263063	-0.666049	-0.652635	0.00052153	0.00169086	C5up	0.5	2.77189
GBP1	0.0957778	0.934529	-0.486897	0.796353	-0.838751	-1.28325	0.000527841	0.00170772	C5up	0.571429	2.76758
GLA	-0.263112	0.502396	-0.444236	-0.444236	-0.765508	0	0.000530151	0.0017116	Not_sig	0.0857143	2.7666
TMEM205	-0.154163	0.5763	-0.727137	0.435373	-0.730463	-1.16251	0.000531991	0.00171281	C5up	0.642857	2.76629
PSMB1	-0.440204	0.320311	-1.27006	0.926439	-0.760515	-2.1965	0.000532749	0.00171281	C5up	0.642857	2.76629
GPRC5A	-0.33019	0.485781	-0.485048	-0.485048	-0.815971	0	0.000540021	0.00173257	Not_sig	0.0571429	2.76131
RELL1	0.225664	0.973851	-0.4625	1.35473	-0.748187	-1.81723	0.000543521	0.00174017	C5up	0.714286	2.75941
CLN5	-0.105652	0.895335	-0.428392	-0.428392	-1.00099	0	0.000550409	0.00175857	Not_sig	0.128571	2.75484
CPA4	-0.0128443	1.53103	-0.181592	-0.155849	-1.54387	-0.0257429	0.000553318	0.00176071	Not_sig	0.285714	2.75431
PMM2	-0.301418	0.564207	-0.586619	-0.586619	-0.865624	0	0.000553366	0.00176071	Not_sig	0.142857	2.75431
COL6A4P2	-0.026607	0.189749	-0.119503	0.0143808	-0.216356	-0.133884	0.000566933	0.00180016	Not_sig	0.571429	2.74469
PAK1IP1	-0.264075	0.437918	-0.678085	-0.0547279	-0.701993	-0.623357	0.000575898	0.00182486	C5up	0.5	2.73877
IGFBP4	0.345368	1.30707	-0.412264	1.21881	-0.961702	-1.63108	0.00058085	0.00183677	C5up	0.714286	2.73594
NPHS1	0.229099	1.78092	0.177955	0.507913	-1.55182	-0.329958	0.000591993	0.00186817	C5up	0.857143	2.72858
NOP10	-0.245658	0.540338	-0.781779	0.0931299	-0.785996	-0.874909	0.000593697	0.00186972	C5up	0.5	2.72822
CUL3	-0.208171	0.795195	-0.385257	-0.385257	-1.00337	0	0.000599607	0.00188448	Not_sig	0.1	2.72481
RPS29	-0.280796	0.259356	-0.618465	0.261984	-0.540152	-0.880449	0.000605778	0.0019	C5up	0.642857	2.72125
SERPINF1	0.565742	1.64449	-0.289995	2.52885	-1.07875	-2.81884	0.000638159	0.00199749	C5up	0.571429	2.69952
CDK7	-0.239434	0.470061	-0.465257	-0.465257	-0.709495	0	0.000640664	0.00199928	Not_sig	0.0857143	2.69913
LRP2	-0.264443	0.281281	-0.363282	-0.363282	-0.545724	0	0.000641327	0.00199928	Not_sig	0.0571429	2.69913
CARHSP1	-0.345601	0.198449	-0.540946	-0.532516	-0.54405	-0.00842995	0.000649453	0.00202052	Not_sig	0.357143	2.69454
LINC00598	0.01678	0.287499	-0.281129	0.29488	-0.270719	-0.576008	0.000655575	0.00203546	C5up	0.714286	2.69134
IFI16	0.920381	1.77183	0.468217	2.06785	-0.85145	-1.59963	0.000659021	0.00204204	C5up	0.857143	2.68994
SPARC	0.843247	1.46939	1.21143	1.59731	-0.626147	-0.385875	0.000664676	0.00205542	C5up	1	2.6871
FSD1L	-0.188126	0.0182745	-0.199008	-0.199008	-0.2064	0	0.000687066	0.00212041	Not_sig	0.0142857	2.67358
ITGAX	0.101837	1.81898	-0.138575	-0.117946	-1.71715	-0.0206283	0.000701268	0.00215991	Not_sig	0.285714	2.66557
TEX264	-0.278848	0.596219	-0.443029	-0.443029	-0.875068	0	0.000730809	0.0022464	Not_sig	0.0714286	2.64851
CDKN1C	0.160858	1.51872	-0.192053	-0.0444637	-1.35786	-0.147589	0.000742515	0.00227783	Not_sig	0.5	2.64248
SLC38A2	0.152083	0.833667	0.467959	1.01747	-0.681584	-0.549512	0.000748529	0.00229133	C5up	0.857143	2.63991
SNX13	-0.247931	0.561019	-0.428654	-0.428654	-0.808951	0	0.000749889	0.00229133	Not_sig	0.0571429	2.63991
C3orf52	-0.237005	0.827532	-0.306739	-0.306739	-1.06454	0	0.000751442	0.00229153	Not_sig	0.0285714	2.63988
MAPK1IP1L	-0.386088	0.277212	-1.09209	0.394039	-0.6633	-1.48613	0.000761408	0.00231733	C5up	0.5	2.63501
RAN	-0.484218	0.171753	-0.429592	0.491691	-0.65597	-0.921282	0.000769005	0.00233583	C5up	0.714286	2.63156
EGLN3	-0.243479	0.286523	-0.387138	-0.387138	-0.530003	0	0.000787341	0.00237974	Not_sig	0.0857143	2.62347
UQCRBP1	-0.130626	0.178887	-0.135362	-0.135362	-0.309513	0	0.00078737	0.00237974	Not_sig	0.0142857	2.62347
SPRY2	0.114211	1.67596	-0.180779	-0.180779	-1.56175	0	0.000788096	0.00237974	Not_sig	0.0714286	2.62347
MCOLN2	-0.0210274	1.65495	-0.115327	-0.115327	-1.67598	0	0.00079034	0.00238063	Not_sig	0.0714286	2.62331
ELK4	-0.32594	0.339362	-0.498043	-0.464217	-0.665302	-0.0338258	0.000791484	0.00238063	Not_sig	0.285714	2.62331
PPCS	-0.359055	0.311823	-0.752555	-0.109817	-0.670878	-0.642738	0.000799232	0.00239925	C5up	0.5	2.61992
EIF3J	-0.41388	0.143289	-0.464217	-0.464217	-0.557169	0	0.00080668	0.0024169	Not_sig	0.0285714	2.61674
FAM153C	0.00824906	1.62969	-0.0726669	-0.0364386	-1.62144	-0.0362283	0.00081187	0.00242773	Not_sig	0.428571	2.6148
CDC26	-0.221108	0.513477	-0.703325	0.177163	-0.734586	-0.880488	0.00081603	0.00243544	C5up	0.571429	2.61342
SDHD	-0.126748	0.561661	-1.02587	0.979674	-0.688409	-2.00554	0.000830755	0.00247459	C5up	0.714286	2.6065
PITPNA	-0.00462195	1.23998	-0.26781	-0.26781	-1.2446	0	0.000843968	0.00250909	Not_sig	0.0714286	2.60048
SERPINH1	0.115923	0.902516	-0.644211	1.0334	-0.786593	-1.67761	0.000851606	0.00252692	C5up	0.642857	2.59741
PARPBP	-0.178864	0.461324	-0.178864	-0.178864	-0.640187	0	0.000864487	0.00256021	Not_sig	0	2.59172
SNX9	-0.236187	0.651435	-0.453033	-0.453033	-0.887621	0	0.000876096	0.00258961	Not_sig	0.0857143	2.58677
TMEM9	-0.598476	0.0182701	-0.96273	-0.96273	-0.616746	0	0.000878369	0.00259136	Not_sig	0.185714	2.58647
SAMD12	-0.411199	0.135134	-0.613852	-0.555647	-0.546333	-0.058205	0.000882307	0.00259444	Not_sig	0.285714	2.58596
NFKBIZ	0.0408117	0.765643	-0.692058	0.912438	-0.724832	-1.6045	0.000882784	0.00259444	C5up	0.714286	2.58596
ZFC3H1	0.0575345	0.770551	-0.566228	0.745587	-0.713016	-1.31181	0.000910348	0.00267035	C5up	0.642857	2.57343
UBA5	-0.402127	0.190624	-0.535672	-0.535672	-0.592751	0	0.000935135	0.00273785	Not_sig	0.0571429	2.56259
AHI1	-0.122377	0.602469	-0.599214	0.161062	-0.724846	-0.760277	0.000982412	0.00287081	C5up	0.5	2.542
NT5DC3	-0.0692714	0.672631	-0.569586	0.410393	-0.741902	-0.979979	0.000984759	0.00287221	C5up	0.5	2.54178
SYNPO2L	0.0590626	0.653424	-0.544349	0.476863	-0.594362	-1.02121	0.000994491	0.00289512	C5up	0.642857	2.53833
DFNA5	-0.14633	1.07747	-0.20614	-0.20614	-1.2238	0	0.00100346	0.0029157	Not_sig	0.0142857	2.53526
ETFDH	-0.26785	0.79543	-0.339348	-0.339348	-1.06328	0	0.0010144	0.00294194	Not_sig	0.0285714	2.53137
IGF2BP2	-0.0397473	1.28516	-0.288287	-0.288287	-1.32491	0	0.00101968	0.00295171	Not_sig	0.0714286	2.52993
BNC2	0.171329	1.7949	-0.162487	-0.162487	-1.62357	0	0.00103136	0.00297991	Not_sig	0.0571429	2.5258
ERH	-0.252143	0.427738	-0.872306	0.436612	-0.679881	-1.30892	0.00104313	0.00300829	C5up	0.571429	2.52168
IFITM2	0.584824	1.34487	0.429883	1.41068	-0.760044	-0.980794	0.00105541	0.00303799	C5up	0.785714	2.51741
EPB41L4A	-0.218448	0.52325	-0.30175	-0.30175	-0.741698	0	0.00107227	0.00308077	Not_sig	0.0285714	2.51134
TMBIM6	-0.118363	0.440067	0.0900584	0.626	-0.558431	-0.535941	0.00110202	0.00316034	C5up	0.785714	2.50027
SURF4	-0.275391	0.442625	-0.814782	0.0542444	-0.718016	-0.869026	0.00111034	0.00317298	C5up	0.5	2.49853
YBX1	-0.236786	0.349021	-0.930739	0.0377888	-0.585807	-0.968528	0.00111054	0.00317298	C5up	0.571429	2.49853
NKX3-1	-0.050543	0.821884	-0.391512	-0.366488	-0.872427	-0.0250243	0.00111399	0.00317455	Not_sig	0.357143	2.49832
TNFRSF10B	-0.361294	0.212199	-0.512554	-0.502968	-0.573493	-0.00958575	0.00111521	0.00317455	Not_sig	0.285714	2.49832
ILDR2	-0.0651722	1.48716	-0.071501	-0.071501	-1.55233	0	0.00111797	0.00317652	Not_sig	0.0428571	2.49805
WDR63	-0.0950208	1.25673	-0.0950208	-0.0950208	-1.35175	0	0.00112575	0.00319273	Not_sig	0	2.49584
DNAJC12	-0.24955	0.382819	-0.309791	-0.309791	-0.632369	0	0.00116389	0.00329484	Not_sig	0.0142857	2.48217
DHRS7	-0.379531	0.270583	-0.73368	-0.73368	-0.650114	0	0.00116606	0.00329491	Not_sig	0.142857	2.48216
PRDX4	-0.373465	0.327874	-0.785613	-0.781844	-0.701338	-0.0037693	0.00117057	0.00330145	Not_sig	0.428571	2.4813
LRRC59	-0.57366	0.0242845	-0.90767	-0.547293	-0.597945	-0.360377	0.00117266	0.00330145	C5up	0.428571	2.4813
SLBP	-0.330329	0.26278	-0.572045	-0.572045	-0.593109	0	0.00119282	0.00334856	Not_sig	0.114286	2.47514
GATA6	-0.185136	0.562986	-0.281036	-0.281036	-0.748122	0	0.00119374	0.00334856	Not_sig	0.0285714	2.47514
NEBL	-0.318377	0.255868	-0.345611	-0.345611	-0.574245	0	0.00121048	0.00338935	Not_sig	0.0285714	2.46988
ADAMTSL2	0.139449	0.99528	-0.546315	0.39664	-0.855831	-0.942955	0.00122642	0.00342774	C5up	0.785714	2.46499
TDG	-0.251002	0.421323	-0.55969	-0.55969	-0.672325	0	0.00123287	0.00343952	Not_sig	0.142857	2.4635
ST3GAL5	0.0347963	1.05942	-0.126396	-0.111463	-1.02462	-0.0149328	0.00125555	0.00349646	Not_sig	0.428571	2.45637
EMC3	-0.254456	0.485921	-0.675429	-0.675429	-0.740377	0	0.00126777	0.00352411	Not_sig	0.185714	2.45295
VAMP5	0.219824	1.32201	-0.293996	-0.293996	-1.10219	0	0.001292	0.003585	Not_sig	0.171429	2.44551
RDH10	-0.378074	-0.051578	-0.4332	-0.404699	-0.326496	-0.0285018	0.001305	0.00361456	Not_sig	0.285714	2.44194
ATP2B1	0.767546	1.57686	0.118938	1.77005	-0.80931	-1.65111	0.00132283	0.00365737	C5up	0.857143	2.43683
TBC1D23	-0.278573	0.386473	-0.633639	-0.570594	-0.665046	-0.0630447	0.00132955	0.00366937	Not_sig	0.428571	2.43541
UQCRQ	-0.253211	0.526132	-0.914538	0.160508	-0.779342	-1.07505	0.00134723	0.00371152	C5up	0.571429	2.43045
ABCA8	0.1796	1.30846	-0.172751	-0.172751	-1.12886	0	0.00135903	0.00373732	Not_sig	0.0571429	2.42744
CASP10	0.201174	1.46684	-0.224649	0.103545	-1.26567	-0.328194	0.00138106	0.00379114	C5up	0.571429	2.42123
RPL13A	-0.0713467	0.491438	-0.118075	0.845588	-0.562785	-0.963663	0.00143606	0.00393171	C5up	0.785714	2.40542
EBF1	0.0636814	1.11261	-0.196772	-0.196772	-1.04893	0	0.00143737	0.00393171	Not_sig	0.0571429	2.40542
RREB1	-0.358817	0.0353039	-0.739649	-0.114486	-0.394121	-0.625163	0.00145724	0.003979	C5up	0.428571	2.40023
APOL1	0.125929	1.33311	-0.215414	-0.145427	-1.20718	-0.0699865	0.00147601	0.0040231	Not_sig	0.357143	2.39544
BRD7	-0.298153	0.860825	-0.39153	-0.39153	-1.15898	0	0.00148134	0.00403051	Not_sig	0.0428571	2.39464
PIAS2	-0.388658	-0.00971908	-0.478701	-0.478701	-0.378939	0	0.00149804	0.00406874	Not_sig	0.0428571	2.39054
EXOC1	-0.223188	0.493068	-0.493311	-0.493311	-0.716256	0	0.00151233	0.00410034	Not_sig	0.128571	2.38718
CYSTM1	-0.168852	0.613793	-0.633349	-0.217351	-0.782645	-0.415998	0.00153712	0.00416021	C5up	0.5	2.38088
PIEZO2	0.0872876	1.68047	-0.150104	-0.131418	-1.59318	-0.0186854	0.00158471	0.00428149	Not_sig	0.285714	2.3684
CYB5A	-0.481785	0.0150321	-0.767275	-0.377052	-0.496818	-0.390223	0.00158776	0.00428223	C5up	0.428571	2.36833
NUTF2	-0.415489	0.177066	-0.829746	-0.514451	-0.592555	-0.315295	0.0016048	0.00432063	C5up	0.428571	2.36445
RCAN2	0.125002	1.94485	-0.117149	-0.117149	-1.81985	0	0.00164092	0.00440819	Not_sig	0.0428571	2.35574
SLC39A14	8.94071e-05	0.752513	-0.517144	0.387924	-0.752424	-0.905068	0.00164305	0.00440819	C5up	0.5	2.35574
VTRNA1-3	-0.000838137	1.37133	-0.0985002	-0.0985002	-1.37216	0	0.00169153	0.00453036	Not_sig	0.0142857	2.34387
CD99	0.226797	0.974495	-0.567957	1.36414	-0.747699	-1.9321	0.00169991	0.00454491	C5up	0.642857	2.34248
GALM	-0.165905	0.836959	-0.208398	-0.229354	-1.00286	0.020956	0.00171117	0.00456709	Not_sig	0.0571429	2.34036
SP140L	-0.154449	0.815694	-0.241142	-0.241142	-0.970144	0	0.00173032	0.0046102	Not_sig	0.0285714	2.33628
SQLE	-0.429938	-0.00147329	-0.581755	-0.581755	-0.428465	0	0.00173525	0.00461535	Not_sig	0.0857143	2.3358
ST3GAL1	-0.0390062	0.859408	-0.369396	-0.370537	-0.898414	0.00114115	0.00178548	0.00474075	Not_sig	0.0857143	2.32415
ABCA1	0.305832	1.07841	-0.556971	0.586514	-0.772578	-1.14348	0.00178928	0.00474267	C5up	0.714286	2.32398
CPEB4	-0.253703	0.292472	-0.422612	-0.271351	-0.546175	-0.151261	0.00180536	0.00477706	Not_sig	0.428571	2.32084
MDFIC	-0.0461941	1.23573	-0.219968	-0.179349	-1.28193	-0.0406188	0.0018164	0.00479724	Not_sig	0.285714	2.31901
ZFX	-0.290962	0.185457	-0.679416	-0.0674465	-0.476419	-0.61197	0.00182058	0.00479724	C5up	0.5	2.31901
PTPN3	-0.183426	0.904043	-0.3278	-0.320769	-1.08747	-0.0070311	0.00182233	0.00479724	Not_sig	0.285714	2.31901
SPAG1	-0.195617	0.312714	-0.235022	-0.235022	-0.508331	0	0.00182729	0.00480208	Not_sig	0.0285714	2.31857
2024-03-07	-0.431708	0.116157	-0.830176	-0.107009	-0.547864	-0.723167	0.0018376	0.00482096	C5up	0.5	2.31687
ENPP5	-0.352936	0.290743	-0.451775	-0.451775	-0.643679	0	0.00188561	0.00493849	Not_sig	0.0285714	2.30641
ARPC5	-0.368772	0.228939	-1.23414	0.490052	-0.597711	-1.72419	0.00189224	0.00494745	C5up	0.714286	2.30562
CLCC1	-0.19351	0.605498	-0.427635	-0.399873	-0.799007	-0.0277627	0.00191139	0.00498906	Not_sig	0.285714	2.30198
TPI1	-0.68767	-0.190332	-0.40971	0.113595	-0.497337	-0.523305	0.00195608	0.00509705	C5up	0.642857	2.29268
COX7C	-0.250329	0.394854	-0.866686	0.101648	-0.645183	-0.968335	0.00198804	0.00516516	C5up	0.5	2.28692
NDUFA3	-0.233621	0.380576	-0.571267	-0.151186	-0.614197	-0.420082	0.00198892	0.00516516	C5up	0.5	2.28692
FLRT2	0.17149	1.50115	-0.116468	-0.0903972	-1.32966	-0.0260712	0.00200978	0.00521055	Not_sig	0.428571	2.28312
EPG5	-0.215085	0.406949	-0.343353	-0.343353	-0.622033	0	0.00201823	0.00522366	Not_sig	0.0428571	2.28202
KCNMB4	-0.112938	0.00338148	-0.182368	-0.10392	-0.11632	-0.0784481	0.002039	0.00526752	Not_sig	0.428571	2.27839
FAM35A	-0.277975	0.268109	-0.388956	-0.388956	-0.546084	0	0.00204202	0.00526752	Not_sig	0.0428571	2.27839
SNHG9	-0.115689	0.913009	-0.317573	-0.317573	-1.0287	0	0.00206326	0.00531341	Not_sig	0.142857	2.27463
ANAPC13	-0.201242	0.458037	-0.534588	-0.534588	-0.659279	0	0.00208069	0.00534936	Not_sig	0.114286	2.2717
MOSPD2	-0.0847731	0.765303	-0.201738	-0.201738	-0.850076	0	0.00209381	0.00537412	Not_sig	0.0285714	2.26969
SLU7	-0.119962	0.576224	-0.647447	-0.0622448	-0.696186	-0.585202	0.0021133	0.00541259	C5up	0.5	2.2666
SLC7A8	-0.266507	0.286831	-0.398451	-0.398451	-0.553338	0	0.00211642	0.00541259	Not_sig	0.0428571	2.2666
MARK3	-0.246075	0.61772	-0.347196	-0.347196	-0.863795	0	0.00211934	0.00541259	Not_sig	0.0571429	2.2666
CYP26B1	-0.0882459	1.28958	-0.0882459	-0.0882459	-1.37782	0	0.0021408	0.00545834	Not_sig	0	2.26294
USP2	-0.0199455	0.748226	-0.419875	-0.419875	-0.768172	0	0.00215036	0.00547363	Not_sig	0.142857	2.26172
ETHE1	-0.320718	0.29812	-0.39013	-0.39013	-0.618838	0	0.00216571	0.00550361	Not_sig	0.0142857	2.25935
IAPP	0.454921	1.07653	0.237379	1.14765	-0.621606	-0.910267	0.00217437	0.00551651	C5up	0.857143	2.25834
B3GNT6	0.233509	0.899448	-0.0120181	0.782237	-0.665938	-0.794256	0.00218712	0.00553974	C5up	0.714286	2.25651
ABCB7	-0.251503	0.582747	-0.403379	-0.403379	-0.83425	0	0.00220736	0.00558183	Not_sig	0.0571429	2.25322
ZBED4	-0.29763	0.456657	-0.351445	-0.351445	-0.754287	0	0.00221413	0.00558976	Not_sig	0.0142857	2.25261
FAN1	-0.168706	0.743141	-0.296781	-0.296781	-0.911847	0	0.00223969	0.00564503	Not_sig	0.0428571	2.24833
KDELR2	-0.420091	0.115454	-1.09763	0.333429	-0.535545	-1.43106	0.00224773	0.00565605	C5up	0.571429	2.24749
FAM35DP	-0.192534	0.398301	-0.220059	-0.220059	-0.590835	0	0.00229894	0.00577391	Not_sig	0.0428571	2.23853
TK2	0.0567236	0.779208	-0.493694	0.25926	-0.722484	-0.752954	0.00230207	0.00577391	C5up	0.571429	2.23853
ARPC5L	-0.230055	0.414227	-0.463059	-0.463059	-0.644282	0	0.00232377	0.00581887	Not_sig	0.0714286	2.23516
MTRNR2L8	-0.191259	0.184971	-0.254333	0.263519	-0.376229	-0.517852	0.00234959	0.00587398	C5up	0.642857	2.23107
CAV1	0.825151	1.76023	-0.402629	2.39991	-0.93508	-2.80254	0.00235583	0.00588004	C5up	0.714286	2.23062
MESDC2	-0.167109	0.401919	-0.661819	0.441724	-0.569028	-1.10354	0.0023985	0.00597293	C5up	0.571429	2.22381
LIF	-0.0363724	0.733819	-0.246414	-0.246414	-0.770191	0	0.00240247	0.00597293	Not_sig	0.0285714	2.22381
FAM102B	-0.100735	0.682262	-0.296904	-0.296904	-0.782997	0	0.00240469	0.00597293	Not_sig	0.0714286	2.22381
NFE2L3	-0.148991	0.615945	-0.252928	-0.252928	-0.764936	0	0.0024322	0.00603154	Not_sig	0.0428571	2.21957
CTSO	0.144309	0.996856	-0.531074	0.0789896	-0.852547	-0.610064	0.00247331	0.00612363	C5up	0.5	2.21299
CMC1	-0.368479	0.0687289	-0.451548	-0.451548	-0.437208	0	0.00248122	0.00613336	Not_sig	0.0571429	2.2123
SMU1	-0.259829	0.288936	-0.680294	0.366997	-0.548765	-1.04729	0.00248772	0.00613958	C5up	0.571429	2.21186
ALDH1A2	0.0936222	1.5806	-0.112109	-0.112109	-1.48698	0	0.00249479	0.00614328	Not_sig	0.0285714	2.2116
HERPUD1	-0.438192	0.142862	-0.456705	0.466623	-0.581055	-0.923328	0.0024972	0.00614328	C5up	0.642857	2.2116
PHF23	-0.219651	0.670488	-0.265135	-0.265135	-0.890139	0	0.00253309	0.00622162	Not_sig	0.0285714	2.2061
COL1A1	0.525436	1.39454	-0.327392	1.32053	-0.869105	-1.64792	0.00256589	0.00629215	C5up	0.785714	2.2012
VASN	0.131092	1.50818	-0.143558	-0.143558	-1.37708	0	0.00257209	0.00629732	Not_sig	0.0428571	2.20084
PNPLA8	-0.14202	0.584242	-0.713676	-0.0166337	-0.726262	-0.697042	0.00258436	0.00631286	C5up	0.5	2.19977
FLRT3	0.0753665	1.19242	-0.17856	-0.17856	-1.11705	0	0.00258898	0.00631286	Not_sig	0.0571429	2.19977
PPP1R7	-0.283215	0.361571	-0.602053	-0.602053	-0.644786	0	0.00259073	0.00631286	Not_sig	0.128571	2.19977
BID	-0.538515	0.00864125	-0.686899	-0.686899	-0.547157	0	0.00261125	0.0063528	Not_sig	0.0857143	2.19703
ARNT2	-0.114335	0.822067	-0.267926	-0.267926	-0.936402	0	0.0026185	0.00635776	Not_sig	0.0428571	2.1967
TMOD3	-0.190423	0.494326	-0.497794	-0.497227	-0.684749	-0.00056705	0.00262274	0.00635776	Not_sig	0.357143	2.1967
DUSP1	0.574185	1.22873	0.579442	1.70518	-0.654545	-1.12574	0.00262567	0.00635776	C5up	0.714286	2.1967
AXL	1.21629	2.0148	1.59011	2.48402	-0.798515	-0.893914	0.00264522	0.00639504	C5up	0.785714	2.19416
ACAT1	-0.507319	-0.0298799	-0.644327	-0.644327	-0.477439	0	0.00266787	0.00643968	Not_sig	0.0714286	2.19114
PGGT1B	-0.228788	0.299552	-0.60313	0.0747717	-0.52834	-0.677902	0.00267864	0.00645556	C5up	0.5	2.19007
MDK	-0.15819	0.406918	-0.933694	0.596819	-0.565108	-1.53051	0.00268285	0.00645561	C5up	0.642857	2.19006
MDM2	-0.17852	0.3606	-0.795411	0.621597	-0.539119	-1.41701	0.00269554	0.00647603	C5up	0.642857	2.18869
MAP3K13	-0.606661	-0.185137	-0.857662	-0.475736	-0.421524	-0.381926	0.00271466	0.0065118	C5up	0.357143	2.1863
USP7	-0.110767	0.540964	-0.564176	-0.559167	-0.651731	-0.0050088	0.00274559	0.00657531	Not_sig	0.428571	2.18208
FAM155A	-0.110121	1.13206	-0.110121	-0.110121	-1.24218	0	0.00274968	0.00657531	Not_sig	0	2.18208
APOC1	-0.0427596	1.46975	-0.15509	-0.15509	-1.51251	0	0.00275506	0.00657798	Not_sig	0.0285714	2.18191
UTP6	-0.403527	0.303987	-0.659009	-0.659009	-0.707514	0	0.00276726	0.00658512	Not_sig	0.114286	2.18144
SPAG17	-0.16959	1.1385	-0.183019	-0.183019	-1.30809	0	0.00277344	0.00658512	Not_sig	0.0142857	2.18144
FAM229B	-0.193889	0.830607	-0.279578	-0.279578	-1.0245	0	0.00277348	0.00658512	Not_sig	0.0142857	2.18144
SRP14	0.0170299	0.544329	0.24602	0.486961	-0.527299	-0.240941	0.00277757	0.00658512	C5up	0.857143	2.18144
RNF169	-0.275865	0.20889	-0.436179	-0.436179	-0.484755	0	0.00277943	0.00658512	Not_sig	0.0857143	2.18144
LRRFIP2	-0.500927	-0.20099	-0.539135	-0.539135	-0.299937	0	0.00279324	0.00660766	Not_sig	0.0285714	2.17995
NUP50	-0.428291	0.0969469	-0.813301	-0.417332	-0.525238	-0.395969	0.00287951	0.00680129	C5up	0.428571	2.16741
TNFSF14	-0.0249504	1.44422	-0.0876729	0.0702176	-1.46917	-0.15789	0.00293224	0.00691525	Not_sig	0.714286	2.16019
LACC1	-0.201867	0.630081	-0.244748	-0.244748	-0.831948	0	0.00295428	0.00695656	Not_sig	0.0285714	2.15761
HSD17B7P2	-0.0321799	1.11773	-0.251762	-0.234523	-1.14991	-0.0172387	0.00302134	0.0071036	Not_sig	0.214286	2.14852
CLNS1A	-0.51041	0.00781006	-0.837839	-0.833865	-0.51822	-0.00397369	0.00304306	0.00714378	Not_sig	0.357143	2.14607
S100PBP	-0.233145	0.574124	-0.357404	-0.343717	-0.807269	-0.0136864	0.00306721	0.00718951	Not_sig	0.214286	2.1433
KPNA4	-0.151948	0.511694	-0.628285	-0.205479	-0.663642	-0.422806	0.00310018	0.00725573	C5up	0.5	2.13932
HSPE1	-0.669972	-0.242647	-1.15097	0.0100626	-0.427325	-1.16104	0.00315704	0.00737761	C5up	0.5	2.13208
MRPS34	-0.356894	0.194635	-0.707996	-0.707996	-0.551529	0	0.00317625	0.00741124	Not_sig	0.142857	2.13011
SIRT1	-0.241833	0.586028	-0.314067	-0.314067	-0.827862	0	0.0031818	0.00741298	Not_sig	0.0142857	2.13001
UBE4A	-0.377872	0.16908	-0.830678	0.0117619	-0.546951	-0.84244	0.00318987	0.00742055	C5up	0.5	2.12956
KRT19	-1.24542	-0.961984	-1.41178	-1.41178	-0.283435	0	0.0032213	0.00747131	Not_sig	0.0428571	2.1266
PAAF1	-0.0404671	0.856062	-0.341505	-0.341505	-0.896529	0	0.0032214	0.00747131	Not_sig	0.0714286	2.1266
AK1	0.0818457	1.06656	-0.412491	-0.305891	-0.984711	-0.106601	0.00323251	0.00748582	Not_sig	0.428571	2.12576
GMFB	-0.242374	0.432777	-0.575398	-0.575398	-0.675151	0	0.00324931	0.00751341	Not_sig	0.128571	2.12416
NAP1L6	0.065282	0.557725	-0.423993	0.589737	-0.492443	-1.01373	0.00325454	0.00751422	C5up	0.714286	2.12412
LEAP2	-0.174049	0.655078	-0.174049	-0.174049	-0.829127	0	0.00329906	0.00758938	Not_sig	0	2.11979
FHL1	-0.0480765	0.945301	-0.279795	-0.279795	-0.993378	0	0.00330022	0.00758938	Not_sig	0.0714286	2.11979
RBP4	-0.110015	1.25523	-0.11165	-0.11165	-1.36524	0	0.00330187	0.00758938	Not_sig	0.0142857	2.11979
CTSA	-0.31862	0.329716	-0.53955	-0.53955	-0.648336	0	0.0033621	0.00771504	Not_sig	0.0714286	2.11266
GTF3C6	-0.519654	-0.0344479	-0.918033	-0.394061	-0.485206	-0.523972	0.00336656	0.00771504	C5up	0.5	2.11266
ADAM10	-0.205727	0.425686	-0.569747	-0.535619	-0.631413	-0.0341282	0.00337871	0.00773137	Not_sig	0.428571	2.11174
ATP2A2	-0.0653063	0.638763	-0.418248	-0.269757	-0.704069	-0.14849	0.00340476	0.00777943	Not_sig	0.357143	2.10905
USPL1	-0.236069	0.511004	-0.368961	-0.368961	-0.747073	0	0.00341881	0.00779996	Not_sig	0.0571429	2.10791
TUBA1C	-0.389819	0.140564	-0.689847	-0.674711	-0.530384	-0.015136	0.00346329	0.00788975	Not_sig	0.428571	2.10294
SEMA3E	-0.261141	0.488512	-0.31318	-0.272761	-0.749653	-0.0404188	0.00350994	0.0079842	Not_sig	0.214286	2.09777
HS2ST1	0.0061885	0.972455	-0.297717	-0.297717	-0.966267	0	0.00352044	0.00799167	Not_sig	0.0857143	2.09736
SMIM7	-0.375441	0.269008	-0.577968	-0.577968	-0.644449	0	0.0035236	0.00799167	Not_sig	0.0857143	2.09736
WT1	-0.0729561	1.33449	-0.0851725	-0.0851725	-1.40745	0	0.00353866	0.00801402	Not_sig	0.0428571	2.09615
PSMB5	-0.657343	-0.136504	-1.00332	-1.00015	-0.520839	-0.0031694	0.00355012	0.00802816	Not_sig	0.357143	2.09538
PROSER2-AS1	-0.0766692	-0.0376719	-0.0851099	-0.0851099	-0.0389973	0	0.00356803	0.00805685	Not_sig	0.0285714	2.09383
CKAP4	-0.106814	0.886153	-0.354624	-0.354624	-0.992967	0	0.00360595	0.00813056	Not_sig	0.0857143	2.08988
URI1	-0.171832	0.702442	-0.340391	-0.340391	-0.874274	0	0.00361672	0.00813154	Not_sig	0.0428571	2.08983
LRRFIP1	-0.299473	0.247496	-0.7875	-0.105231	-0.546969	-0.682268	0.00361871	0.00813154	C5up	0.428571	2.08983
SPTSSA	-0.294196	0.254385	-0.558564	-0.547725	-0.548581	-0.0108394	0.00362223	0.00813154	Not_sig	0.357143	2.08983
RABGEF1	-0.00893818	0.699512	-0.587014	0.0956156	-0.70845	-0.682629	0.00365095	0.00818408	C5up	0.5	2.08703
UBE2L6	-0.0382191	0.549279	-0.708632	0.614287	-0.587498	-1.32292	0.00366711	0.00820835	C5up	0.571429	2.08574
HSPH1	-0.427416	0.152194	-0.828472	-0.0968472	-0.57961	-0.731625	0.00371281	0.00829859	C5up	0.5	2.081
ALDH8A1	-0.1011	1.34248	-0.119146	-0.119146	-1.44358	0	0.00373612	0.00833859	Not_sig	0.0571429	2.07891
FPGT	-0.351755	0.141577	-0.351755	-0.351755	-0.493332	0	0.00375409	0.00836268	Not_sig	0	2.07765
PRR14L	-0.145691	0.639036	-0.448967	-0.448967	-0.784727	0	0.00375778	0.00836268	Not_sig	0.0857143	2.07765
PAPPA	0.253296	1.28632	-0.157378	0.310853	-1.03302	-0.468231	0.00376966	0.00837702	C5up	0.571429	2.07691
SFTPA1	-0.0520583	-0.0369543	-0.0520583	-0.0520583	-0.015104	0	0.00380168	0.00843601	Not_sig	0	2.07386
PLAT	0.380328	0.995541	-0.492508	1.18763	-0.615214	-1.68014	0.00382141	0.00846757	C5up	0.642857	2.07224
TGFBR2	-0.0144683	0.762735	-0.240147	-0.240147	-0.777203	0	0.00388344	0.00859266	Not_sig	0.1	2.06587
CLIC4	-0.115149	0.454835	-0.888682	0.719412	-0.569985	-1.60809	0.0039012	0.00861958	C5up	0.642857	2.06451
TMEM8B	-0.261084	0.827996	-0.261431	-0.261431	-1.08908	0	0.00391218	0.00863146	Not_sig	0	2.06392
PNO1	-0.283176	0.333806	-0.632239	-0.621089	-0.616982	-0.0111502	0.00392246	0.00864177	Not_sig	0.357143	2.0634
PARP6	-0.226396	0.381694	-0.356827	-0.356827	-0.60809	0	0.00392921	0.00864427	Not_sig	0.0714286	2.06327
HSD17B12	-0.206495	0.327486	-0.614042	-0.609257	-0.533981	-0.00478445	0.00394737	0.00867182	Not_sig	0.428571	2.06189
PDLIM3	0.133999	0.894298	-0.534277	0.232071	-0.760299	-0.766348	0.00399712	0.00876861	C5up	0.5	2.05707
DSG2	-0.541524	-0.0749125	-0.86056	-0.862646	-0.466611	0.0020866	0.00406467	0.00890412	Not_sig	0.157143	2.05041
ADAM9	-0.328622	0.216641	-0.682793	-0.500429	-0.545264	-0.182364	0.00411073	0.00897228	Not_sig	0.428571	2.0471
GNL2	-0.484245	-0.0228179	-0.696377	-0.696377	-0.461427	0	0.00411203	0.00897228	Not_sig	0.0714286	2.0471
AOX1	0.143345	1.55399	-0.116113	-0.116113	-1.41065	0	0.00412308	0.00897228	Not_sig	0.0428571	2.0471
EPS8	0.0530561	0.708205	-0.6195	0.72187	-0.655149	-1.34137	0.00413275	0.00897228	C5up	0.571429	2.0471
FXYD1	-0.03635	0.770422	-0.107574	-0.107574	-0.806772	0	0.00413492	0.00897228	Not_sig	0.0285714	2.0471
ACO1	-0.258698	0.332799	-0.408609	-0.408609	-0.591496	0	0.00413585	0.00897228	Not_sig	0.0571429	2.0471
UIMC1	-0.132018	0.582401	-0.351595	-0.351595	-0.714419	0	0.00413761	0.00897228	Not_sig	0.0571429	2.0471
GCAT	-0.403587	0.259872	-0.405611	-0.405611	-0.663459	0	0.0041424	0.00897228	Not_sig	0	2.0471
TMEM147	-0.372574	0.168936	-0.962122	0.199486	-0.541511	-1.16161	0.00418567	0.00905327	C5up	0.571429	2.04319
KIAA0825	-0.0765713	0.703569	-0.266327	-0.204952	-0.78014	-0.0613754	0.00420194	0.00905957	Not_sig	0.357143	2.04289
PPP1R1B	-0.261644	0.320456	-0.261644	-0.261644	-0.5821	0	0.00420669	0.00905957	Not_sig	0	2.04289
HNRNPU	-0.190383	0.338473	-0.564471	0.731466	-0.528856	-1.29594	0.00420929	0.00905957	C5up	0.714286	2.04289
CILP	-0.115784	1.14269	-0.117499	-0.117499	-1.25848	0	0.00421211	0.00905957	Not_sig	0.0142857	2.04289
ARSB	0.0906903	0.892407	-0.261133	-0.159159	-0.801717	-0.101974	0.00421829	0.00906021	Not_sig	0.428571	2.04286
RIN1	-0.0848126	0.00526056	-0.0848126	-0.0848126	-0.0900731	0	0.00423216	0.00907734	Not_sig	0	2.04204
TOP2A	-0.228689	0.327285	-0.228689	-0.228689	-0.555975	0	0.00424254	0.00908299	Not_sig	0	2.04177
SERPINB8	-0.030683	0.657889	-0.506177	-0.475457	-0.688572	-0.0307196	0.00424659	0.00908299	Not_sig	0.428571	2.04177
MYL6B	-0.162557	0.672488	-0.336053	-0.336053	-0.835045	0	0.00429962	0.00917391	Not_sig	0.0714286	2.03745
SPIN3	-0.316665	0.260442	-0.316807	-0.316807	-0.577107	0	0.00430101	0.00917391	Not_sig	0	2.03745
DNAJB9	-0.39246	0.142826	-0.876253	-0.0026345	-0.535286	-0.873618	0.004361	0.00927625	C5up	0.5	2.03263
SEC62	0.00282267	0.533651	-0.408776	0.66653	-0.530829	-1.07531	0.00436808	0.00927625	C5up	0.714286	2.03263
MED12L	-0.153678	0.765902	-0.154336	-0.154336	-0.919579	0	0.00437152	0.00927625	Not_sig	0	2.03263
BCAS1	-0.131578	0.733397	-0.16427	-0.120782	-0.864976	-0.0434879	0.00437309	0.00927625	Not_sig	0.142857	2.03263
SIPA1L2	-0.153427	0.802371	-0.32643	-0.32643	-0.955797	0	0.00442307	0.00935819	Not_sig	0.0428571	2.02881
TIMM23	-0.501363	-0.0972355	-0.927555	-0.351488	-0.404127	-0.576067	0.00442387	0.00935819	C5up	0.428571	2.02881
SLCO3A1	0.483895	1.67392	-0.232631	-0.206455	-1.19002	-0.0261764	0.00444325	0.00938628	Not_sig	0.428571	2.02751
C1orf210	-0.322524	-0.273635	-0.340539	-0.305333	-0.0488897	-0.0352064	0.00447324	0.0094367	Not_sig	0	2.02518
TIPARP	0.111237	0.963454	-0.41348	-0.28313	-0.852217	-0.13035	0.00451413	0.00950993	Not_sig	0.357143	2.02182
LGI4	-0.0786023	1.12895	-0.081208	-0.081208	-1.20755	0	0.00454015	0.00955168	Not_sig	0.0142857	2.01992
SAMD8	-0.0437295	0.520259	-0.488044	0.392188	-0.563989	-0.880231	0.00457268	0.009607	C5up	0.571429	2.01741
NANS	-0.451618	0.0509874	-0.810872	-0.810872	-0.502606	0	0.00460026	0.00965178	Not_sig	0.171429	2.01539
LIN7B	-0.205468	0.317042	-0.207924	-0.207924	-0.52251	0	0.00462922	0.00969931	Not_sig	0	2.01326
KIF18A	-0.192128	0.437321	-0.208138	-0.208138	-0.629449	0	0.00472329	0.00988298	Not_sig	0.0285714	2.00511
USP54	-0.450814	-0.201399	-0.522394	-0.481059	-0.249415	-0.0413348	0.00474346	0.00991171	Not_sig	0.285714	2.00385
VCPIP1	-0.240786	0.303674	-0.440029	-0.434465	-0.544459	-0.0055645	0.00475743	0.00992743	Not_sig	0.357143	2.00316
CADPS2	-0.221938	0.328424	-0.236108	-0.236108	-0.550363	0	0.00478181	0.00996481	Not_sig	0.0142857	2.00153

## Sheet: Figure 4A
Run	AS_cluster	x	y
SRR5035679	Hep_C8	-2.21919	-21.414
SRR5035781	Cho_C6	-27.3926	-5.86185
SRR5443626	Hep_C1	-3.68501	1.73189
SRR5443625	Cho_C0	-26.6943	11.9206
SRR5035571	Hep_C1	12.0605	-15.0078
SRR5035485	Hep_C10	11.7577	11.9015
SRR5035640	Hep_C1	10.2488	-15.0708
SRR5443627	Cho_C4	-9.58894	3.48405
SRR5035423	Hep_C2	5.69898	24.3191
SRR5035581	Hep_C3	9.44792	-2.83942
SRR5035733	Cho_C6	-28.0041	-2.57344
SRR5035769	Hep_C5	-6.94828	-25.5062
SRR5443620	Cho_C4	-8.35831	3.29301
SRR5035543	Hep_C3	10.6245	3.97396
SRR5035398	Hep_C2	8.41761	26.5088
SRR5035728	Cho_C9	-27.3805	4.75864
SRR5035480	Hep_C10	9.83326	10.5857
SRR5035817	Hep_C7	-6.94449	-12.0155
SRR5443575	Hep_C1	10.5716	-19.4287
SRR5443623	Hep_C1	11.3861	-17.1151
SRR5443610	Cho_C4	-6.93653	4.04576
SRR5035483	Hep_C10	11.3509	11.8407
SRR5443584	Hep_C1	12.515	-20.1842
SRR5035449	Hep_C2	-0.568977	24.3989
SRR5035839	Cho_C0	-25.6658	12.922
SRR5035638	Hep_C3	7.93545	-11.3047
SRR5035416	Hep_C2	2.07824	22.3922
SRR5035427	Hep_C2	4.64556	24.9333
SRR5035746	Hep_C5	-6.59299	-25.5791
SRR5035644	Hep_C3	3.96398	-13.7447
SRR5035655	Cho_C6	-26.9604	-1.07295
SRR5035835	Hep_C7	-6.41408	-11.9531
SRR5035481	Hep_C3	4.27388	-1.27051
SRR5035466	Hep_C10	10.0289	11.4591
SRR5035402	Hep_C2	2.37581	24.7404
SRR5443624	Cho_C4	-8.69187	4.2008
SRR5035773	Hep_C5	-7.19034	-24.7652
SRR5035633	Hep_C3	11.4399	-6.649
SRR5035580	Hep_C3	12.1422	0.259812
SRR5035515	Hep_C3	6.15524	5.15311
SRR5035834	Hep_C7	-6.14906	-12.4366
SRR5035813	Hep_C7	-6.38363	-12.6971
SRR5035650	Cho_C6	-1.87473	-14.1747
SRR5035469	Hep_C10	6.32516	17.6619
SRR5035428	Hep_C2	6.45825	24.7736
SRR5035738	Cho_C6	-1.89645	-14.197
SRR5035474	Hep_C10	10.1875	11.3269
SRR5035409	Hep_C2	4.20697	24.2358
SRR5035608	Hep_C3	4.99345	-11.7637
SRR5035812	Hep_C7	-5.74857	-11.8887
SRR5035520	Hep_C3	2.83111	-2.80172
SRR5035453	Hep_C10	11.7576	12.8229
SRR5035622	Hep_C3	2.58326	-5.53961
SRR5035451	Hep_C2	-0.328471	25.6918
SRR5035539	Hep_C3	2.34065	-2.97616
SRR5035519	Hep_C3	9.0055	7.44599
SRR5035553	Hep_C10	6.35253	12.1783
SRR5035588	Hep_C3	13.3084	-2.27038
SRR5035513	Hep_C3	11.7734	-2.1278
SRR5035452	Hep_C3	10.1397	3.91342
SRR5035568	Hep_C3	9.27008	-3.41352
SRR5035690	Hep_C1	7.45332	-15.6634
SRR5035692	Hep_C8	-2.76263	-21.4208
SRR5443607	Cho_C4	-9.51642	4.46655
SRR5443619	Cho_C4	-11.6974	6.91555
SRR5035832	Hep_C7	-6.72688	-12.2957
SRR5035646	Hep_C3	11.5517	-6.91506
SRR5035494	Hep_C3	5.01512	-9.40982
SRR5443572	Hep_C1	9.25296	-15.0559
SRR5035623	Hep_C3	9.98459	6.33835
SRR5035617	Cho_C6	-25.6615	-2.3234
SRR5035573	Hep_C3	8.9512	0.362476
SRR5035765	Hep_C5	-6.68929	-26.12
SRR5443580	Hep_C1	11.2656	-20.2062
SRR5035586	Hep_C3	13.2844	0.443857
SRR5035662	Hep_C1	10.726	-13.9652
SRR5443608	Cho_C4	-6.56045	4.05314
SRR5035688	Hep_C8	-3.20772	-21.4395
SRR5035450	Hep_C2	1.17509	24.9025
SRR5035410	Hep_C2	1.90372	23.5959
SRR5035666	Hep_C8	-1.46126	-20.9232
SRR5035854	Cho_C0	-26.471	11.831
SRR5443602	Hep_C1	10.6444	-21.3685
SRR5035415	Hep_C2	5.81343	25.469
SRR5035628	Hep_C3	11.4679	-6.95806
SRR5443593	Cho_C6	-23.4209	1.13668
SRR5035414	Hep_C2	2.34013	23.6691
SRR5035468	Hep_C10	10.1847	10.5387
SRR5035457	Hep_C3	7.25299	-6.64705
SRR5035776	Hep_C5	-6.45379	-24.5733
SRR5035789	Cho_C6	-25.0917	0.990751
SRR5443591	Hep_C1	11.7985	-19.6244
SRR5035486	Hep_C3	4.91285	-1.25358
SRR5035536	Hep_C3	13.4685	1.9337
SRR5035855	Cho_C0	-26.8627	14.397
SRR5443633	Cho_C4	-9.81771	3.16307
SRR5035729	Cho_C6	-27.1864	1.42377
SRR5035674	Hep_C1	10.82	-19.1847
SRR5035851	Cho_C0	-26.7414	14.1634
SRR5035731	Hep_C8	-3.23864	-21.0163
SRR5035853	Cho_C0	-26.0719	11.7161
SRR5035714	Cho_C6	-1.9201	-14.1319
SRR5035796	Cho_C6	-26.7509	1.45883
SRR5035544	Hep_C10	7.24874	14.2709
SRR5035642	Hep_C3	7.5625	-11.3445
SRR5035507	Hep_C10	6.41186	15.0423
SRR5035626	Hep_C3	3.82554	-3.46394
SRR5035490	Hep_C10	7.99701	13.0568
SRR5035766	Hep_C5	-7.45119	-26.5437
SRR5035625	Hep_C3	6.88871	-0.133399
SRR5443612	Cho_C4	-8.97487	4.97974
SRR5035660	Hep_C3	7.31436	-11.4538
SRR5035703	Hep_C8	0.0751337	-16.8313
SRR5035595	Hep_C3	2.91007	-3.28064
SRR5035712	Cho_C6	-27.0984	-2.10347
SRR5035672	Hep_C8	0.804279	-20.4618
SRR5035506	Hep_C3	10.3672	-1.40205
SRR5035572	Hep_C10	8.92136	11.0798
SRR5035461	Hep_C10	7.35714	13.9636
SRR5035413	Hep_C2	6.84099	26.0061
SRR5035762	Hep_C5	-6.73815	-26.7499
SRR5443617	Cho_C4	-9.0611	5.25562
SRR5443582	Hep_C1	10.8665	-20.412
SRR5035820	Cho_C4	-10.5846	3.81055
SRR5035566	Hep_C3	5.90941	-4.25284
SRR5035545	Hep_C3	2.60881	-7.40636
SRR5035825	Cho_C4	-10.2226	4.7931
SRR5035508	Hep_C10	5.61888	14.3322
SRR5035591	Hep_C3	7.11162	-12.8052
SRR5035605	Cho_C6	-24.9838	2.30948
SRR5035556	Hep_C3	8.75872	4.41282
SRR5035524	Hep_C3	11.7288	1.42704
SRR5443611	Cho_C4	-9.55914	6.15341
SRR5035504	Hep_C3	12.1251	2.20644
SRR5035657	Cho_C6	-24.1986	-2.39278
SRR5035693	Hep_C8	-0.444284	-18.8181
SRR5035630	Hep_C3	14.7995	-0.407547
SRR5035578	Hep_C3	8.6803	1.85589
SRR5035755	Hep_C5	-5.06539	-24.5377
SRR5035533	Hep_C3	6.50385	-3.7958
SRR5035747	Hep_C5	-5.82744	-25.9472
SRR5035482	Hep_C10	11.743	13.7776
SRR5035648	Cho_C6	-25.3402	-2.65222
SRR5035599	Hep_C3	9.23903	3.33018
SRR5035517	Hep_C3	2.68029	-3.92001
SRR5035548	Hep_C3	11.0584	-0.944707
SRR5035857	Cho_C9	-26.6051	9.9801
SRR5035537	Hep_C3	8.21277	5.0201
SRR5035635	Hep_C3	8.9235	2.80728
SRR5035532	Hep_C3	6.89651	-2.74956
SRR5443583	Hep_C1	9.19581	-15.9172
SRR5035671	Hep_C1	8.58731	-15.3932
SRR5035754	Hep_C1	6.26159	-17.783
SRR5035433	Hep_C2	7.74777	24.929
SRR5443594	Hep_C1	11.8243	-20.4958
SRR5035656	Hep_C3	4.1631	-11.5886
SRR5035636	Hep_C1	8.14257	-16.2436
SRR5035699	Hep_C8	-0.765759	-17.1373
SRR5035408	Hep_C2	8.9687	25.6328
SRR5035838	Cho_C0	-25.905	12.8985
SRR5035774	Hep_C5	-6.6128	-24.7363
SRR5035821	Hep_C7	-5.71442	-11.8444
SRR5035783	Cho_C6	-26.4185	-0.00840255
SRR5035700	Hep_C8	-1.2512	-17.6861
SRR5035689	Hep_C3	10.8967	-5.01359
SRR5035741	Cho_C6	-28.3737	-1.25005
SRR5443590	Hep_C3	14.4833	-2.72398
SRR5443630	Cho_C4	-9.1987	2.77962
SRR5035562	Hep_C3	6.12618	-2.70648
SRR5035535	Hep_C10	9.80726	10.126
SRR5035470	Hep_C3	9.357	4.36596
SRR5443596	Hep_C1	12.4877	-20.2017
SRR5035540	Hep_C3	6.087	5.04733
SRR5035761	Hep_C5	-7.18443	-25.2874
SRR5035475	Hep_C10	8.83199	12.126
SRR5035807	Cho_C6	-27.5146	-6.46273
SRR5035600	Hep_C3	2.39678	-6.27196
SRR5035697	Hep_C8	-1.64438	-20.0484
SRR5035818	Cho_C4	-9.63833	4.22975
SRR5035708	Cho_C6	-25.0387	-0.813144
SRR5035829	Cho_C4	-9.15054	5.9527
SRR5035564	Hep_C3	12.4299	1.43417
SRR5035637	Hep_C8	1.87913	-16.0233
SRR5035775	Hep_C5	-5.74766	-24.2704
SRR5035570	Hep_C3	4.95205	-11.6712
SRR5035526	Hep_C3	12.3078	4.06264
SRR5443604	Cho_C4	-10.5471	5.74169
SRR5443570	Hep_C8	-0.400989	-20.285
SRR5443576	Hep_C1	9.05045	-14.187
SRR5035631	Hep_C3	3.76055	-6.52786
SRR5035632	Hep_C3	8.1446	-10.5429
SRR5035669	Hep_C1	10.064	-19.1555
SRR5035446	Hep_C2	6.50315	26.6728
SRR5035750	Hep_C1	6.25864	-17.778
SRR5035501	Hep_C10	9.22742	11.625
SRR5035438	Hep_C2	6.07846	25.6641
SRR5035822	Cho_C4	-10.5168	4.31711
SRR5035462	Hep_C10	11.6186	6.9564
SRR5035528	Hep_C3	7.0537	-3.40503
SRR5035845	Cho_C0	-27.495	12.667
SRR5035753	Hep_C5	-4.16866	-24.4734
SRR5035826	Cho_C4	-6.86564	10.8819
SRR5035495	Hep_C3	4.4258	-0.913394
SRR5035443	Hep_C2	-0.0766933	25.0314
SRR5035658	Hep_C10	7.05355	15.1895
SRR5035569	Hep_C3	13.3215	1.91773
SRR5035440	Hep_C2	0.470504	25.2083
SRR5035752	Hep_C5	-5.81116	-25.0518
SRR5035547	Hep_C3	11.4831	4.23661
SRR5035744	Hep_C5	-5.06195	-24.8916
SRR5035583	Hep_C3	8.15074	1.56757
SRR5443592	Hep_C1	12.8179	-14.4895
SRR5035602	Hep_C3	12.155	-3.20036
SRR5035629	Hep_C3	10.7981	-7.62543
SRR5035782	Cho_C6	-26.4688	-0.250547
SRR5035673	Hep_C8	0.108974	-17.9205
SRR5443606	Cho_C4	-6.84644	11.6566
SRR5035447	Hep_C2	-0.102737	24.1011
SRR5035846	Cho_C0	-26.4144	12.6094
SRR5035819	Hep_C3	-2.19993	1.84967
SRR5035503	Cho_C6	-22.3014	-3.27109
SRR5035426	Hep_C2	7.13813	25.3464
SRR5035444	Hep_C2	0.981331	25.7305
SRR5035786	Cho_C9	-26.8029	4.93422
SRR5035598	Hep_C3	6.59755	1.09763
SRR5443581	Hep_C1	11.4393	-16.1266
SRR5035432	Hep_C2	8.1429	26.7832
SRR5035478	Hep_C10	10.4845	7.98911
SRR5035454	Hep_C3	8.24393	6.94178
SRR5035479	Hep_C3	5.30089	-4.47753
SRR5035527	Hep_C3	12.1381	3.7076
SRR5443585	Hep_C8	-0.420704	-20.946
SRR5035727	Cho_C9	-27.1671	3.56936
SRR5035687	Hep_C8	-1.27598	-18.1942
SRR5035686	Hep_C8	0.699157	-16.903
SRR5035705	Cho_C6	-26.698	-2.21562
SRR5035603	Hep_C3	5.5675	-12.4616
SRR5035677	Hep_C8	1.08592	-16.6666
SRR5035477	Hep_C3	4.94443	-3.20681
SRR5035491	Hep_C10	6.9494	14.5092
SRR5035696	Hep_C8	-2.57501	-20.6929
SRR5035613	Cho_C6	-25.7166	-0.8128
SRR5035445	Hep_C2	1.02843	24.2895
SRR5035499	Hep_C10	5.29809	15.0286
SRR5035456	Hep_C3	9.42744	5.73
SRR5035412	Hep_C2	3.3476	23.9801
SRR5035439	Hep_C2	-0.500438	25.5438
SRR5035827	Cho_C4	-10.8043	4.06101
SRR5443635	Cho_C4	-11.7203	6.93105
SRR5035597	Hep_C3	8.14916	3.2953
SRR5035823	Cho_C4	-6.87702	10.8011
SRR5035647	Hep_C1	7.31467	-13.0848
SRR5035615	Hep_C3	10.2173	3.05075
SRR5035663	Cho_C9	-26.4903	4.59734
SRR5035668	Hep_C8	0.627514	-20.443
SRR5035488	Hep_C10	11.8916	11.8358
SRR5035582	Hep_C3	3.50306	-8.21488
SRR5035554	Hep_C10	5.51105	12.8029
SRR5035850	Cho_C0	-26.879	14.3447
SRR5443628	Hep_C5	-5.55448	-23.1464
SRR5035659	Hep_C8	1.17281	-17.3091
SRR5035743	Hep_C5	-4.66519	-25.8476
SRR5443601	Hep_C3	-1.32219	2.28719
SRR5035487	Hep_C10	10.6853	11.7667
SRR5035471	Hep_C10	10.0684	12.0832
SRR5035399	Hep_C2	5.76518	23.4374
SRR5035502	Hep_C10	6.52739	13.4822
SRR5035577	Hep_C3	11.4301	-3.43437
SRR5035745	Hep_C5	-7.45506	-27.3518
SRR5035585	Hep_C3	12.3869	-0.617178
SRR5035400	Hep_C2	7.20707	26.9383
SRR5443621	Cho_C4	-8.70446	3.42596
SRR5035756	Hep_C5	-6.0376	-26.3075
SRR5035713	Cho_C6	-21.3016	0.48441
SRR5035849	Cho_C0	-27.0482	13.1369
SRR5035742	Hep_C5	-7.00334	-27.2321
SRR5035726	Cho_C6	-24.5492	-3.14451
SRR5035808	Hep_C5	-7.32455	-23.8417
SRR5035518	Hep_C3	2.86795	-2.70391
SRR5035702	Hep_C8	-1.28726	-17.7013
SRR5035682	Hep_C1	12.5401	-15.7853
SRR5035509	Hep_C10	6.62655	15.9463
SRR5035601	Hep_C3	7.41501	2.33244
SRR5035734	Cho_C6	-28.2474	-2.45124
SRR5443603	Hep_C3	-2.46087	1.58795
SRR5035563	Hep_C3	14.2576	-2.44336
SRR5035434	Hep_C2	7.95627	24.2579
SRR5035551	Hep_C10	6.37336	14.2271
SRR5035701	Hep_C8	-1.92503	-19.784
SRR5035587	Hep_C3	12.7594	0.802081
SRR5035740	Cho_C6	-27.9683	-2.33755
SRR5035760	Hep_C5	-6.15061	-25.3768
SRR5035837	Cho_C0	-27.0943	12.1997
SRR5035604	Hep_C3	14.1695	1.94453
SRR5035497	Hep_C3	4.89943	-1.0824
SRR5035824	Cho_C4	-6.84894	11.6191
SRR5035550	Hep_C3	7.28602	-6.59439
SRR5035620	Hep_C3	2.11061	-5.29034
SRR5035465	Hep_C3	10.6946	4.53228
SRR5035778	Cho_C6	-27.4483	-2.60555
SRR5035458	Hep_C2	3.37844	22.3224
SRR5035777	Cho_C9	-27.5527	4.17887
SRR5035800	Cho_C6	-27.4865	-6.30549
SRR5035567	Hep_C3	8.42301	-7.83792
SRR5035758	Hep_C5	-7.59962	-25.802
SRR5035678	Hep_C3	4.06	-13.7006
SRR5035670	Hep_C8	0.858479	-19.7777
SRR5035639	Hep_C1	11.5024	-19.7224
SRR5035575	Hep_C3	13.4927	-1.08991
SRR5035455	Hep_C10	6.59095	17.4919
SRR5035463	Hep_C10	5.18057	15.0186
SRR5035534	Hep_C3	9.07717	4.4002
SRR5035709	Cho_C6	-26.5886	-1.33664
SRR5035442	Hep_C2	5.75054	26.184
SRR5035435	Hep_C2	5.9005	24.7242
SRR5035767	Hep_C5	-7.1756	-26.2744
SRR5443598	Cho_C6	-23.651	1.2685
SRR5035419	Hep_C2	2.29568	23.1535
SRR5035730	Cho_C6	-27.3477	-1.52614
SRR5035549	Hep_C3	10.1114	6.35017
SRR5035831	Hep_C7	-6.44354	-12.688
SRR5443634	Cho_C4	-7.59332	0.160774
SRR5035779	Cho_C6	-26.7438	-4.40962
SRR5035596	Hep_C3	6.63481	0.948439
SRR5035523	Hep_C3	11.6034	5.18221
SRR5035737	Cho_C6	-28.39	-1.44219
SRR5035649	Cho_C6	-26.7643	-1.75537
SRR5035680	Hep_C1	7.38663	-15.996
SRR5035521	Hep_C10	9.81925	8.69527
SRR5035496	Hep_C3	5.04165	-8.44624
SRR5035833	Hep_C7	-6.64239	-12.5193
SRR5035691	Hep_C1	8.52542	-16.808
SRR5035510	Hep_C3	3.42045	-7.22041
SRR5035411	Hep_C2	3.89393	22.9882
SRR5035816	Hep_C1	10.3975	-17.0152
SRR5443574	Hep_C1	9.78116	-14.3907
SRR5443637	Cho_C4	-9.39022	3.78628
SRR5035430	Hep_C2	5.088	25.7585
SRR5035565	Hep_C3	14.393	-1.30193
SRR5035848	Cho_C0	-26.2547	13.2282
SRR5035684	Hep_C1	8.50103	-17.3557
SRR5035751	Hep_C5	-4.58052	-24.9068
SRR5035560	Hep_C3	1.59172	-6.01999
SRR5443618	Cho_C4	-7.59913	0.172432
SRR5035460	Hep_C3	3.63046	-9.07267
SRR5035619	Cho_C6	-23.3366	-2.85843
SRR5443609	Cho_C4	-6.84636	11.4159
SRR5035676	Hep_C1	8.38741	-15.3794
SRR5035606	Hep_C3	10.8839	-2.5639
SRR5035772	Hep_C5	-7.59341	-25.2516
SRR5035607	Cho_C6	-23.1204	-2.45505
SRR5035787	Cho_C6	-26.1319	-4.48823
SRR5035641	Hep_C3	8.84498	-9.81756
SRR5035561	Hep_C3	2.31272	-3.33951
SRR5035616	Cho_C6	-22.7836	-3.23064
SRR5443600	Cho_C9	-25.918	3.95067
SRR5035525	Hep_C3	13.3602	4.62739
SRR5035843	Cho_C9	-26.8654	5.4687
SRR5035643	Hep_C8	0.269823	-17.6171
SRR5035541	Hep_C3	10.5406	5.07679
SRR5035589	Hep_C3	8.82307	1.75974
SRR5035593	Hep_C3	12.1934	-0.425077
SRR5443616	Cho_C4	-9.74878	5.51535
SRR5035841	Cho_C0	-26.5961	12.448
SRR5035664	Cho_C6	-27.8448	-1.56691
SRR5035404	Hep_C2	2.76871	23.6234
SRR5035681	Hep_C1	7.73836	-16.5697
SRR5035498	Hep_C3	11.7447	7.27339
SRR5443589	Hep_C1	10.8441	-16.1832
SRR5035661	Hep_C8	0.570591	-18.1707
SRR5035653	Hep_C3	10.8926	-7.47049
SRR5035512	Hep_C3	7.64059	4.27845
SRR5035719	Cho_C6	-24.5453	-0.436061
SRR5035511	Hep_C3	11.2325	5.18993
SRR5035472	Hep_C3	11.8534	6.01067
SRR5035609	Hep_C3	4.4833	-4.58028
SRR5035467	Hep_C10	11.5713	12.3779
SRR5035516	Hep_C2	9.06742	25.0336
SRR5035614	Cho_C6	-22.7069	-3.16138
SRR5035815	Hep_C1	9.92564	-17.0697
SRR5035803	Cho_C6	-27.3888	-5.36404
SRR5035406	Hep_C2	8.15599	26.1069
SRR5035836	Cho_C0	-25.6276	12.1629
SRR5035403	Hep_C2	2.74207	23.9164
SRR5035441	Hep_C2	0.175003	24.5248
SRR5035698	Hep_C1	8.69297	-14.2338
SRR5035505	Hep_C3	5.05082	12.3706
SRR5035417	Hep_C2	1.24303	23.184
SRR5035748	Hep_C5	-7.88327	-27.0002
SRR5035694	Hep_C8	-1.77486	-20.5876
SRR5035424	Hep_C2	7.90982	25.4986
SRR5443622	Cho_C4	-8.45259	3.95199
SRR5035552	Hep_C3	13.8354	0.977583
SRR5035791	Cho_C6	-26.4198	-3.2951
SRR5035489	Hep_C3	8.99721	7.05599
SRR5035464	Hep_C10	7.58461	13.5098
SRR5035574	Hep_C3	12.4026	1.89003
SRR5035784	Cho_C6	-26.602	-3.75363
SRR5035715	Hep_C1	10.4923	-15.6869
SRR5035683	Hep_C1	8.79331	-17.956
SRR5035500	Hep_C3	4.51462	-9.4051
SRR5035685	Hep_C8	-2.72652	-20.4753
SRR5035555	Hep_C3	13.3716	3.96791
SRR5035624	Hep_C3	7.89902	2.83468
SRR5035856	Cho_C0	-26.6234	12.9781
SRR5035722	Cho_C6	-27.4514	-0.460375
SRR5035627	Hep_C3	6.9486	-4.11377
SRR5035840	Cho_C0	-27.4467	12.2252
SRR5035436	Hep_C2	0.963472	25.5064
SRR5443629	Cho_C4	-9.95474	5.46954
SRR5035422	Hep_C2	7.4838	26.4913
SRR5443579	Hep_C1	11.8717	-19.0791
SRR5035785	Cho_C6	-27.1641	-5.31763
SRR5035847	Cho_C0	-25.4064	12.5012
SRR5035706	Cho_C6	-26.0729	-4.01325
SRR5035530	Hep_C3	4.37913	-8.62714
SRR5035704	Cho_C9	-26.9428	4.25682
SRR5035830	Hep_C7	-6.7363	-11.9409
SRR5443586	Hep_C1	12.0526	-14.5501
SRR5035592	Hep_C3	14.517	0.492935
SRR5035529	Hep_C3	11.2797	2.57415
SRR5035759	Hep_C5	-6.43162	-27.1849
SRR5035492	Hep_C3	7.54651	-5.98698
SRR5035493	Hep_C10	6.53964	17.0356
SRR5035612	Cho_C6	-25.4978	-1.03058
SRR5035531	Hep_C3	7.36124	-2.98245
SRR5035842	Cho_C0	-25.8523	12.2148
SRR5035418	Hep_C2	7.53941	25.6877
SRR5035749	Hep_C5	-5.89417	-26.4758
SRR5035788	Cho_C9	-27.3754	3.90298
SRR5035780	Cho_C6	-26.6037	-4.49188
SRR5443638	Cho_C4	-9.71756	2.99647
SRR5035459	Hep_C3	6.51374	-1.87544
SRR5443636	Cho_C4	-9.05976	2.96469
SRR5035828	Cho_C4	-8.65985	4.97306
SRR5443588	Hep_C1	10.025	-19.9043
SRR5035584	Hep_C3	11.2649	-0.593568
SRR5443613	Cho_C4	-10.2419	6.17299
SRR5035431	Hep_C2	5.92921	23.5131
SRR5035484	Hep_C10	10.504	10.2896
SRR5035405	Hep_C2	8.50359	25.502
SRR5035421	Hep_C2	6.27113	23.2438
SRR5035716	Cho_C6	-23.911	-2.34278
SRR5443573	Hep_C1	11.9711	-18.4044
SRR5035476	Hep_C10	11.3161	10.3911
SRR5035710	Cho_C9	-26.3568	4.4376
SRR5035437	Hep_C2	1.60482	25.2538
SRR5035844	Cho_C0	-27.3946	12.8608
SRR5035763	Hep_C5	-8.04145	-26.4217
SRR5035590	Hep_C3	13.0073	2.64009
SRR5443571	Hep_C1	9.7893	-15.8939
SRR5035675	Hep_C8	0.834745	-20.1045
SRR5035721	Cho_C6	-22.0336	1.06553
SRR5035546	Hep_C3	6.22603	-2.58543
SRR5035634	Hep_C1	8.03469	-12.9498
SRR5035420	Hep_C2	7.01339	24.9191
SRR5035695	Hep_C1	7.39174	-15.3283
SRR5443577	Hep_C1	9.33101	-15.5008
SRR5035473	Hep_C3	9.72397	7.61208
SRR5035407	Hep_C2	6.97623	25.9486
SRR5035522	Hep_C3	11.7607	5.10748
SRR5035618	Hep_C1	10.0741	-15.6398
SRR5035801	Cho_C6	-26.6644	1.48419
SRR5035790	Cho_C6	-26.5903	2.11484
SRR5035579	Hep_C3	9.05481	-9.57155
SRR5443599	Cho_C6	-22.631	-0.217989
SRR5035725	Cho_C9	-27.0915	2.85131
SRR5035724	Cho_C9	-27.5347	4.54996
SRR5035814	Hep_C7	-5.27324	-11.7662
SRR5035576	Hep_C3	4.1919	-13.5372
SRR5443587	Hep_C1	12.932	-15.9646
SRR5035852	Cho_C0	-26.5643	10.5309
SRR5035429	Hep_C2	1.89797	23.1136
SRR5443578	Hep_C1	10.8799	-19.8569
SRR5035720	Cho_C6	-25.7179	-0.21953
SRR5035425	Hep_C2	7.37465	26.4944
SRR5443597	Cho_C6	-21.2571	0.493293
SRR5035757	Hep_C5	-3.16382	-23.8388
SRR5443595	Hep_C8	-0.493215	-20.1664
SRR5035654	Hep_C1	9.99061	-14.9285
SRR5035667	Hep_C3	14.5041	-2.20552
SRR5035621	Hep_C3	2.66322	-4.44908
SRR5035665	Hep_C3	11.4079	-3.72829
SRR5035401	Hep_C2	1.39844	23.952
SRR5035448	Hep_C2	0.0844127	24.6559
SRR5035611	Hep_C3	1.77869	-5.66581

## Sheet: Figure 4B
Run	AS_cluster	Cytotrace	putative_cell_type
SRR5035679	Hep_C8	0.11134	hepatoblast/hepatocyte
SRR5035781	Cho_C6	0.129897	cholangiocyte
SRR5443626	Hep_C1	0.183505	hepatoblast/hepatocyte
SRR5443625	Cho_C0	0.969072	cholangiocyte
SRR5035571	Hep_C1	0.350515	hepatoblast/hepatocyte
SRR5035485	Hep_C10	0.820619	hepatoblast/hepatocyte
SRR5035640	Hep_C1	0.286598	hepatoblast/hepatocyte
SRR5443627	Cho_C4	0.342268	cholangiocyte
SRR5035423	Hep_C2	0.880412	hepatoblast/hepatocyte
SRR5035581	Hep_C3	0.492784	hepatoblast/hepatocyte
SRR5035733	Cho_C6	0.251546	cholangiocyte
SRR5035769	Hep_C5	0.0453608	hepatoblast/hepatocyte
SRR5443620	Cho_C4	0.274227	cholangiocyte
SRR5035543	Hep_C3	0.628866	hepatoblast/hepatocyte
SRR5035398	Hep_C2	0.859794	hepatoblast/hepatocyte
SRR5035728	Cho_C9	0.748454	cholangiocyte
SRR5035480	Hep_C10	0.810309	hepatoblast/hepatocyte
SRR5035817	Hep_C7	0.119588	hepatoblast/hepatocyte
SRR5443575	Hep_C1	0.187629	hepatoblast/hepatocyte
SRR5443623	Hep_C1	0.162887	hepatoblast/hepatocyte
SRR5443610	Cho_C4	0.226804	cholangiocyte
SRR5035483	Hep_C10	0.812371	hepatoblast/hepatocyte
SRR5443584	Hep_C1	0.23299	hepatoblast/hepatocyte
SRR5035449	Hep_C2	0.942268	hepatoblast/hepatocyte
SRR5035839	Cho_C0	1	cholangiocyte
SRR5035638	Hep_C3	0.523711	hepatoblast/hepatocyte
SRR5035416	Hep_C2	0.909278	hepatoblast/hepatocyte
SRR5035427	Hep_C2	0.870103	hepatoblast/hepatocyte
SRR5035746	Hep_C5	0.0597938	hepatoblast/hepatocyte
SRR5035644	Hep_C3	0.505155	hepatoblast/hepatocyte
SRR5035655	Cho_C6	0.626804	cholangiocyte
SRR5035835	Hep_C7	0.0639175	hepatoblast/hepatocyte
SRR5035481	Hep_C3	0.721649	hepatoblast/hepatocyte
SRR5035466	Hep_C10	0.797938	hepatoblast/hepatocyte
SRR5035402	Hep_C2	0.931959	hepatoblast/hepatocyte
SRR5443624	Cho_C4	0.197938	cholangiocyte
SRR5035773	Hep_C5	0.043299	hepatoblast/hepatocyte
SRR5035633	Hep_C3	0.546392	hepatoblast/hepatocyte
SRR5035580	Hep_C3	0.659794	hepatoblast/hepatocyte
SRR5035515	Hep_C3	0.750515	hepatoblast/hepatocyte
SRR5035834	Hep_C7	0.0742268	hepatoblast/hepatocyte
SRR5035813	Hep_C7	0.0783505	hepatoblast/hepatocyte
SRR5035650	Cho_C6	0.140206	cholangiocyte
SRR5035469	Hep_C10	0.853608	hepatoblast/hepatocyte
SRR5035428	Hep_C2	0.874227	hepatoblast/hepatocyte
SRR5035738	Cho_C6	0.123711	cholangiocyte
SRR5035474	Hep_C10	0.791753	hepatoblast/hepatocyte
SRR5035409	Hep_C2	0.894845	hepatoblast/hepatocyte
SRR5035608	Hep_C3	0.259794	hepatoblast/hepatocyte
SRR5035812	Hep_C7	0.0721649	hepatoblast/hepatocyte
SRR5035520	Hep_C3	0.571134	hepatoblast/hepatocyte
SRR5035453	Hep_C10	0.837113	hepatoblast/hepatocyte
SRR5035622	Hep_C3	0.389691	hepatoblast/hepatocyte
SRR5035451	Hep_C2	0.94433	hepatoblast/hepatocyte
SRR5035539	Hep_C3	0.470103	hepatoblast/hepatocyte
SRR5035519	Hep_C3	0.779381	hepatoblast/hepatocyte
SRR5035553	Hep_C10	0.736082	hepatoblast/hepatocyte
SRR5035588	Hep_C3	0.558763	hepatoblast/hepatocyte
SRR5035513	Hep_C3	0.645361	hepatoblast/hepatocyte
SRR5035452	Hep_C3	0.630928	hepatoblast/hepatocyte
SRR5035568	Hep_C3	0.581443	hepatoblast/hepatocyte
SRR5035690	Hep_C1	0.296907	hepatoblast/hepatocyte
SRR5035692	Hep_C8	0.103093	hepatoblast/hepatocyte
SRR5443607	Cho_C4	0.235052	cholangiocyte
SRR5443619	Cho_C4	0.334021	cholangiocyte
SRR5035832	Hep_C7	0.0824742	hepatoblast/hepatocyte
SRR5035646	Hep_C3	0.507216	hepatoblast/hepatocyte
SRR5035494	Hep_C3	0.517526	hepatoblast/hepatocyte
SRR5443572	Hep_C1	0.406186	hepatoblast/hepatocyte
SRR5035623	Hep_C3	0.719588	hepatoblast/hepatocyte
SRR5035617	Cho_C6	0.435052	cholangiocyte
SRR5035573	Hep_C3	0.63299	hepatoblast/hepatocyte
SRR5035765	Hep_C5	0.0329897	hepatoblast/hepatocyte
SRR5443580	Hep_C1	0.16701	hepatoblast/hepatocyte
SRR5035586	Hep_C3	0.595876	hepatoblast/hepatocyte
SRR5035662	Hep_C1	0.476289	hepatoblast/hepatocyte
SRR5443608	Cho_C4	0.480412	cholangiocyte
SRR5035688	Hep_C8	0.0948454	hepatoblast/hepatocyte
SRR5035450	Hep_C2	0.950515	hepatoblast/hepatocyte
SRR5035410	Hep_C2	0.892784	hepatoblast/hepatocyte
SRR5035666	Hep_C8	0.0989691	hepatoblast/hepatocyte
SRR5035854	Cho_C0	0.96701	cholangiocyte
SRR5443602	Hep_C1	0.245361	cholangiocyte
SRR5035415	Hep_C2	0.913402	hepatoblast/hepatocyte
SRR5035628	Hep_C3	0.515464	hepatoblast/hepatocyte
SRR5443593	Cho_C6	0.284536	cholangiocyte
SRR5035414	Hep_C2	0.938144	hepatoblast/hepatocyte
SRR5035468	Hep_C10	0.783505	hepatoblast/hepatocyte
SRR5035457	Hep_C3	0.606186	hepatoblast/hepatocyte
SRR5035776	Hep_C5	0.0371134	hepatoblast/hepatocyte
SRR5035789	Cho_C6	0.364948	cholangiocyte
SRR5443591	Hep_C1	0.202062	hepatoblast/hepatocyte
SRR5035486	Hep_C3	0.690722	hepatoblast/hepatocyte
SRR5035536	Hep_C3	0.661856	hepatoblast/hepatocyte
SRR5035855	Cho_C0	0.973196	cholangiocyte
SRR5443633	Cho_C4	0.358763	cholangiocyte
SRR5035729	Cho_C6	0.457732	cholangiocyte
SRR5035674	Hep_C1	0.175258	hepatoblast/hepatocyte
SRR5035851	Cho_C0	0.97732	cholangiocyte
SRR5035731	Hep_C8	0.105155	hepatoblast/hepatocyte
SRR5035853	Cho_C0	0.960825	cholangiocyte
SRR5035714	Cho_C6	0.138144	cholangiocyte
SRR5035796	Cho_C6	0.430928	cholangiocyte
SRR5035544	Hep_C10	0.8	hepatoblast/hepatocyte
SRR5035642	Hep_C3	0.490722	hepatoblast/hepatocyte
SRR5035507	Hep_C10	0.826804	hepatoblast/hepatocyte
SRR5035626	Hep_C3	0.381443	hepatoblast/hepatocyte
SRR5035490	Hep_C10	0.756701	hepatoblast/hepatocyte
SRR5035766	Hep_C5	0.0226804	hepatoblast/hepatocyte
SRR5035625	Hep_C3	0.556701	hepatoblast/hepatocyte
SRR5443612	Cho_C4	0.447423	cholangiocyte
SRR5035660	Hep_C3	0.383505	hepatoblast/hepatocyte
SRR5035703	Hep_C8	0.294845	hepatoblast/hepatocyte
SRR5035595	Hep_C3	0.486598	hepatoblast/hepatocyte
SRR5035712	Cho_C6	0.280412	cholangiocyte
SRR5035672	Hep_C8	0.340206	hepatoblast/hepatocyte
SRR5035506	Hep_C3	0.676289	hepatoblast/hepatocyte
SRR5035572	Hep_C10	0.738144	hepatoblast/hepatocyte
SRR5035461	Hep_C10	0.773196	hepatoblast/hepatocyte
SRR5035413	Hep_C2	0.915464	hepatoblast/hepatocyte
SRR5035762	Hep_C5	0	hepatoblast/hepatocyte
SRR5443617	Cho_C4	0.315464	cholangiocyte
SRR5443582	Hep_C1	0.208247	hepatoblast/hepatocyte
SRR5035820	Cho_C4	0.0268041	cholangiocyte
SRR5035566	Hep_C3	0.496907	hepatoblast/hepatocyte
SRR5035545	Hep_C3	0.408247	hepatoblast/hepatocyte
SRR5035825	Cho_C4	0.156701	cholangiocyte
SRR5035508	Hep_C10	0.752577	hepatoblast/hepatocyte
SRR5035591	Hep_C3	0.48866	hepatoblast/hepatocyte
SRR5035605	Cho_C6	0.51134	cholangiocyte
SRR5035556	Hep_C3	0.573196	hepatoblast/hepatocyte
SRR5035524	Hep_C3	0.624742	hepatoblast/hepatocyte
SRR5443611	Cho_C4	0.416495	cholangiocyte
SRR5035504	Hep_C3	0.637113	hepatoblast/hepatocyte
SRR5035657	Cho_C6	0.204124	cholangiocyte
SRR5035693	Hep_C8	0.2	hepatoblast/hepatocyte
SRR5035630	Hep_C3	0.713402	hepatoblast/hepatocyte
SRR5035578	Hep_C3	0.525773	hepatoblast/hepatocyte
SRR5035755	Hep_C5	0.0556701	hepatoblast/hepatocyte
SRR5035533	Hep_C3	0.527835	hepatoblast/hepatocyte
SRR5035747	Hep_C5	0.0474227	hepatoblast/hepatocyte
SRR5035482	Hep_C10	0.824742	hepatoblast/hepatocyte
SRR5035648	Cho_C6	0.241237	cholangiocyte
SRR5035599	Hep_C3	0.678351	hepatoblast/hepatocyte
SRR5035517	Hep_C3	0.369072	hepatoblast/hepatocyte
SRR5035548	Hep_C3	0.701031	hepatoblast/hepatocyte
SRR5035857	Cho_C9	0.956701	cholangiocyte
SRR5035537	Hep_C3	0.663918	hepatoblast/hepatocyte
SRR5035635	Hep_C3	0.680412	hepatoblast/hepatocyte
SRR5035532	Hep_C3	0.635052	hepatoblast/hepatocyte
SRR5443583	Hep_C1	0.360825	hepatoblast/hepatocyte
SRR5035671	Hep_C1	0.270103	hepatoblast/hepatocyte
SRR5035754	Hep_C1	0.191753	hepatoblast/hepatocyte
SRR5035433	Hep_C2	0.861856	hepatoblast/hepatocyte
SRR5443594	Hep_C1	0.113402	hepatoblast/hepatocyte
SRR5035656	Hep_C3	0.189691	cholangiocyte
SRR5035636	Hep_C1	0.331959	hepatoblast/hepatocyte
SRR5035699	Hep_C8	0.325773	hepatoblast/hepatocyte
SRR5035408	Hep_C2	0.876289	hepatoblast/hepatocyte
SRR5035838	Cho_C0	0.997938	cholangiocyte
SRR5035774	Hep_C5	0.0350515	hepatoblast/hepatocyte
SRR5035821	Hep_C7	0.0762887	hepatoblast/hepatocyte
SRR5035783	Cho_C6	0.468041	cholangiocyte
SRR5035700	Hep_C8	0.142268	hepatoblast/hepatocyte
SRR5035689	Hep_C3	0.463918	hepatoblast/hepatocyte
SRR5035741	Cho_C6	0.443299	cholangiocyte
SRR5443590	Hep_C3	0.538144	hepatoblast/hepatocyte
SRR5443630	Cho_C4	0.237113	cholangiocyte
SRR5035562	Hep_C3	0.542268	hepatoblast/hepatocyte
SRR5035535	Hep_C10	0.707216	hepatoblast/hepatocyte
SRR5035470	Hep_C3	0.789691	hepatoblast/hepatocyte
SRR5443596	Hep_C1	0.206186	hepatoblast/hepatocyte
SRR5035540	Hep_C3	0.649485	hepatoblast/hepatocyte
SRR5035761	Hep_C5	0.0391753	hepatoblast/hepatocyte
SRR5035475	Hep_C10	0.802062	hepatoblast/hepatocyte
SRR5035807	Cho_C6	0.0515464	cholangiocyte
SRR5035600	Hep_C3	0.346392	hepatoblast/hepatocyte
SRR5035697	Hep_C8	0.0865979	hepatoblast/hepatocyte
SRR5035818	Cho_C4	0.0886598	cholangiocyte
SRR5035708	Cho_C6	0.414433	cholangiocyte
SRR5035829	Cho_C4	0.564948	cholangiocyte
SRR5035564	Hep_C3	0.639175	hepatoblast/hepatocyte
SRR5035637	Hep_C8	0.453608	hepatoblast/hepatocyte
SRR5035775	Hep_C5	0.0309278	hepatoblast/hepatocyte
SRR5035570	Hep_C3	0.268041	hepatoblast/hepatocyte
SRR5035526	Hep_C3	0.682474	hepatoblast/hepatocyte
SRR5443604	Cho_C4	0.154639	cholangiocyte
SRR5443570	Hep_C8	0.22268	hepatoblast/hepatocyte
SRR5443576	Hep_C1	0.391753	hepatoblast/hepatocyte
SRR5035631	Hep_C3	0.482474	hepatoblast/hepatocyte
SRR5035632	Hep_C3	0.313402	hepatoblast/hepatocyte
SRR5035669	Hep_C1	0.276289	hepatoblast/hepatocyte
SRR5035446	Hep_C2	0.882474	hepatoblast/hepatocyte
SRR5035750	Hep_C1	0.173196	hepatoblast/hepatocyte
SRR5035501	Hep_C10	0.804124	hepatoblast/hepatocyte
SRR5035438	Hep_C2	0.903093	hepatoblast/hepatocyte
SRR5035822	Cho_C4	0.323711	cholangiocyte
SRR5035462	Hep_C10	0.758763	hepatoblast/hepatocyte
SRR5035528	Hep_C3	0.643299	hepatoblast/hepatocyte
SRR5035845	Cho_C0	0.995876	cholangiocyte
SRR5035753	Hep_C5	0.0536082	hepatoblast/hepatocyte
SRR5035826	Cho_C4	0.694845	cholangiocyte
SRR5035495	Hep_C3	0.647423	hepatoblast/hepatocyte
SRR5035443	Hep_C2	0.884536	hepatoblast/hepatocyte
SRR5035658	Hep_C10	0.785567	hepatoblast/hepatocyte
SRR5035569	Hep_C3	0.665979	hepatoblast/hepatocyte
SRR5035440	Hep_C2	0.948454	hepatoblast/hepatocyte
SRR5035752	Hep_C5	0.0247423	hepatoblast/hepatocyte
SRR5035547	Hep_C3	0.76701	hepatoblast/hepatocyte
SRR5035744	Hep_C5	0.0659794	hepatoblast/hepatocyte
SRR5035583	Hep_C3	0.591753	hepatoblast/hepatocyte
SRR5443592	Hep_C1	0.465979	hepatoblast/hepatocyte
SRR5035602	Hep_C3	0.536082	hepatoblast/hepatocyte
SRR5035629	Hep_C3	0.472165	hepatoblast/hepatocyte
SRR5035782	Cho_C6	0.461856	cholangiocyte
SRR5035673	Hep_C8	0.282474	hepatoblast/hepatocyte
SRR5443606	Cho_C4	0.734021	cholangiocyte
SRR5035447	Hep_C2	0.863918	hepatoblast/hepatocyte
SRR5035846	Cho_C0	0.964948	cholangiocyte
SRR5035819	Hep_C3	0.426804	cholangiocyte
SRR5035503	Cho_C6	0.439175	cholangiocyte
SRR5035426	Hep_C2	0.878351	hepatoblast/hepatocyte
SRR5035444	Hep_C2	0.936082	hepatoblast/hepatocyte
SRR5035786	Cho_C9	0.839175	cholangiocyte
SRR5035598	Hep_C3	0.554639	hepatoblast/hepatocyte
SRR5443581	Hep_C1	0.272165	hepatoblast/hepatocyte
SRR5035432	Hep_C2	0.905155	hepatoblast/hepatocyte
SRR5035478	Hep_C10	0.740206	hepatoblast/hepatocyte
SRR5035454	Hep_C3	0.674227	hepatoblast/hepatocyte
SRR5035479	Hep_C3	0.589691	hepatoblast/hepatocyte
SRR5035527	Hep_C3	0.641237	hepatoblast/hepatocyte
SRR5443585	Hep_C8	0.101031	hepatoblast/hepatocyte
SRR5035727	Cho_C9	0.474227	cholangiocyte
SRR5035687	Hep_C8	0.185567	hepatoblast/hepatocyte
SRR5035686	Hep_C8	0.134021	hepatoblast/hepatocyte
SRR5035705	Cho_C6	0.257732	cholangiocyte
SRR5035603	Hep_C3	0.319588	hepatoblast/hepatocyte
SRR5035677	Hep_C8	0.220619	hepatoblast/hepatocyte
SRR5035477	Hep_C3	0.587629	hepatoblast/hepatocyte
SRR5035491	Hep_C10	0.793814	hepatoblast/hepatocyte
SRR5035696	Hep_C8	0.0845361	hepatoblast/hepatocyte
SRR5035613	Cho_C6	0.441237	cholangiocyte
SRR5035445	Hep_C2	0.923711	hepatoblast/hepatocyte
SRR5035499	Hep_C10	0.82268	hepatoblast/hepatocyte
SRR5035456	Hep_C3	0.77732	hepatoblast/hepatocyte
SRR5035412	Hep_C2	0.919588	hepatoblast/hepatocyte
SRR5035439	Hep_C2	0.872165	hepatoblast/hepatocyte
SRR5035827	Cho_C4	0.0494845	cholangiocyte
SRR5443635	Cho_C4	0.412371	cholangiocyte
SRR5035597	Hep_C3	0.602062	hepatoblast/hepatocyte
SRR5035823	Cho_C4	0.608247	cholangiocyte
SRR5035647	Hep_C1	0.410309	hepatoblast/hepatocyte
SRR5035615	Hep_C3	0.65567	hepatoblast/hepatocyte
SRR5035663	Cho_C9	0.684536	cholangiocyte
SRR5035668	Hep_C8	0.263918	hepatoblast/hepatocyte
SRR5035488	Hep_C10	0.814433	hepatoblast/hepatocyte
SRR5035582	Hep_C3	0.385567	hepatoblast/hepatocyte
SRR5035554	Hep_C10	0.771134	hepatoblast/hepatocyte
SRR5035850	Cho_C0	0.971134	cholangiocyte
SRR5443628	Hep_C5	0.109278	hepatoblast/hepatocyte
SRR5035659	Hep_C8	0.290722	hepatoblast/hepatocyte
SRR5035743	Hep_C5	0.057732	hepatoblast/hepatocyte
SRR5443601	Hep_C3	0.562887	cholangiocyte
SRR5035487	Hep_C10	0.818557	hepatoblast/hepatocyte
SRR5035471	Hep_C10	0.795876	hepatoblast/hepatocyte
SRR5035399	Hep_C2	0.849485	hepatoblast/hepatocyte
SRR5035502	Hep_C10	0.727835	hepatoblast/hepatocyte
SRR5035577	Hep_C3	0.478351	hepatoblast/hepatocyte
SRR5035745	Hep_C5	0.014433	hepatoblast/hepatocyte
SRR5035585	Hep_C3	0.670103	hepatoblast/hepatocyte
SRR5035400	Hep_C2	0.901031	hepatoblast/hepatocyte
SRR5443621	Cho_C4	0.0969072	cholangiocyte
SRR5035756	Hep_C5	0.00206186	hepatoblast/hepatocyte
SRR5035713	Cho_C6	0.193814	cholangiocyte
SRR5035849	Cho_C0	0.983505	cholangiocyte
SRR5035742	Hep_C5	0.00412371	hepatoblast/hepatocyte
SRR5035726	Cho_C6	0.131959	cholangiocyte
SRR5035808	Hep_C5	0.0680412	cholangiocyte
SRR5035518	Hep_C3	0.550515	hepatoblast/hepatocyte
SRR5035702	Hep_C8	0.117526	hepatoblast/hepatocyte
SRR5035682	Hep_C1	0.371134	hepatoblast/hepatocyte
SRR5035509	Hep_C10	0.781443	hepatoblast/hepatocyte
SRR5035601	Hep_C3	0.494845	hepatoblast/hepatocyte
SRR5035734	Cho_C6	0.397938	cholangiocyte
SRR5443603	Hep_C3	0.393814	cholangiocyte
SRR5035563	Hep_C3	0.498969	hepatoblast/hepatocyte
SRR5035434	Hep_C2	0.835052	hepatoblast/hepatocyte
SRR5035551	Hep_C10	0.760825	hepatoblast/hepatocyte
SRR5035701	Hep_C8	0.136082	hepatoblast/hepatocyte
SRR5035587	Hep_C3	0.616495	hepatoblast/hepatocyte
SRR5035740	Cho_C6	0.228866	cholangiocyte
SRR5035760	Hep_C5	0.0103093	hepatoblast/hepatocyte
SRR5035837	Cho_C0	0.991753	cholangiocyte
SRR5035604	Hep_C3	0.723711	hepatoblast/hepatocyte
SRR5035497	Hep_C3	0.731959	hepatoblast/hepatocyte
SRR5035824	Cho_C4	0.68866	cholangiocyte
SRR5035550	Hep_C3	0.540206	hepatoblast/hepatocyte
SRR5035620	Hep_C3	0.327835	cholangiocyte
SRR5035465	Hep_C3	0.754639	hepatoblast/hepatocyte
SRR5035778	Cho_C6	0.171134	cholangiocyte
SRR5035458	Hep_C2	0.843299	hepatoblast/hepatocyte
SRR5035777	Cho_C9	0.521649	cholangiocyte
SRR5035800	Cho_C6	0.107216	cholangiocyte
SRR5035567	Hep_C3	0.418557	hepatoblast/hepatocyte
SRR5035758	Hep_C5	0.0185567	hepatoblast/hepatocyte
SRR5035678	Hep_C3	0.459794	hepatoblast/hepatocyte
SRR5035670	Hep_C8	0.356701	hepatoblast/hepatocyte
SRR5035639	Hep_C1	0.253608	hepatoblast/hepatocyte
SRR5035575	Hep_C3	0.610309	hepatoblast/hepatocyte
SRR5035455	Hep_C10	0.816495	hepatoblast/hepatocyte
SRR5035463	Hep_C10	0.83299	hepatoblast/hepatocyte
SRR5035534	Hep_C3	0.651546	hepatoblast/hepatocyte
SRR5035709	Cho_C6	0.395876	cholangiocyte
SRR5035442	Hep_C2	0.890722	hepatoblast/hepatocyte
SRR5035435	Hep_C2	0.841237	hepatoblast/hepatocyte
SRR5035767	Hep_C5	0.028866	hepatoblast/hepatocyte
SRR5443598	Cho_C6	0.531959	cholangiocyte
SRR5035419	Hep_C2	0.896907	hepatoblast/hepatocyte
SRR5035730	Cho_C6	0.402062	cholangiocyte
SRR5035549	Hep_C3	0.686598	hepatoblast/hepatocyte
SRR5035831	Hep_C7	0.0701031	hepatoblast/hepatocyte
SRR5443634	Cho_C4	0.169072	cholangiocyte
SRR5035779	Cho_C6	0.181443	cholangiocyte
SRR5035596	Hep_C3	0.513402	hepatoblast/hepatocyte
SRR5035523	Hep_C3	0.742268	hepatoblast/hepatocyte
SRR5035737	Cho_C6	0.243299	cholangiocyte
SRR5035649	Cho_C6	0.37732	cholangiocyte
SRR5035680	Hep_C1	0.303093	hepatoblast/hepatocyte
SRR5035521	Hep_C10	0.717526	hepatoblast/hepatocyte
SRR5035496	Hep_C3	0.529897	hepatoblast/hepatocyte
SRR5035833	Hep_C7	0.0804124	hepatoblast/hepatocyte
SRR5035691	Hep_C1	0.338144	hepatoblast/hepatocyte
SRR5035510	Hep_C3	0.404124	cholangiocyte
SRR5035411	Hep_C2	0.85567	hepatoblast/hepatocyte
SRR5035816	Hep_C1	0.292784	hepatoblast/hepatocyte
SRR5443574	Hep_C1	0.373196	hepatoblast/hepatocyte
SRR5443637	Cho_C4	0.43299	cholangiocyte
SRR5035430	Hep_C2	0.91134	hepatoblast/hepatocyte
SRR5035565	Hep_C3	0.579381	hepatoblast/hepatocyte
SRR5035848	Cho_C0	0.979381	cholangiocyte
SRR5035684	Hep_C1	0.348454	hepatoblast/hepatocyte
SRR5035751	Hep_C5	0.0412371	hepatoblast/hepatocyte
SRR5035560	Hep_C3	0.216495	cholangiocyte
SRR5443618	Cho_C4	0.0907216	cholangiocyte
SRR5035460	Hep_C3	0.56701	hepatoblast/hepatocyte
SRR5035619	Cho_C6	0.224742	cholangiocyte
SRR5443609	Cho_C4	0.746392	cholangiocyte
SRR5035676	Hep_C1	0.31134	hepatoblast/hepatocyte
SRR5035606	Hep_C3	0.548454	hepatoblast/hepatocyte
SRR5035772	Hep_C5	0.0123711	hepatoblast/hepatocyte
SRR5035607	Cho_C6	0.420619	cholangiocyte
SRR5035787	Cho_C6	0.179381	cholangiocyte
SRR5035641	Hep_C3	0.503093	hepatoblast/hepatocyte
SRR5035561	Hep_C3	0.387629	hepatoblast/hepatocyte
SRR5035616	Cho_C6	0.195876	cholangiocyte
SRR5443600	Cho_C9	0.569072	cholangiocyte
SRR5035525	Hep_C3	0.668041	hepatoblast/hepatocyte
SRR5035843	Cho_C9	0.954639	cholangiocyte
SRR5035643	Hep_C8	0.25567	hepatoblast/hepatocyte
SRR5035541	Hep_C3	0.653608	hepatoblast/hepatocyte
SRR5035589	Hep_C3	0.597938	hepatoblast/hepatocyte
SRR5035593	Hep_C3	0.618557	hepatoblast/hepatocyte
SRR5443616	Cho_C4	0.307216	cholangiocyte
SRR5035841	Cho_C0	0.985567	cholangiocyte
SRR5035664	Cho_C6	0.501031	cholangiocyte
SRR5035404	Hep_C2	0.907216	hepatoblast/hepatocyte
SRR5035681	Hep_C1	0.214433	hepatoblast/hepatocyte
SRR5035498	Hep_C3	0.705155	hepatoblast/hepatocyte
SRR5443589	Hep_C1	0.239175	hepatoblast/hepatocyte
SRR5035661	Hep_C8	0.212371	hepatoblast/hepatocyte
SRR5035653	Hep_C3	0.519588	hepatoblast/hepatocyte
SRR5035512	Hep_C3	0.593814	hepatoblast/hepatocyte
SRR5035719	Cho_C6	0.34433	cholangiocyte
SRR5035511	Hep_C3	0.715464	hepatoblast/hepatocyte
SRR5035472	Hep_C3	0.762887	hepatoblast/hepatocyte
SRR5035609	Hep_C3	0.484536	hepatoblast/hepatocyte
SRR5035467	Hep_C10	0.830928	hepatoblast/hepatocyte
SRR5035516	Hep_C2	0.808247	hepatoblast/hepatocyte
SRR5035614	Cho_C6	0.148454	cholangiocyte
SRR5035815	Hep_C1	0.164948	hepatoblast/hepatocyte
SRR5035803	Cho_C6	0.152577	cholangiocyte
SRR5035406	Hep_C2	0.847423	hepatoblast/hepatocyte
SRR5035836	Cho_C0	0.987629	cholangiocyte
SRR5035403	Hep_C2	0.921649	hepatoblast/hepatocyte
SRR5035441	Hep_C2	0.940206	hepatoblast/hepatocyte
SRR5035698	Hep_C1	0.375258	hepatoblast/hepatocyte
SRR5035505	Hep_C3	0.764948	hepatoblast/hepatocyte
SRR5035417	Hep_C2	0.851546	hepatoblast/hepatocyte
SRR5035748	Hep_C5	0.0206186	hepatoblast/hepatocyte
SRR5035694	Hep_C8	0.309278	hepatoblast/hepatocyte
SRR5035424	Hep_C2	0.868041	hepatoblast/hepatocyte
SRR5443622	Cho_C4	0.125773	cholangiocyte
SRR5035552	Hep_C3	0.614433	hepatoblast/hepatocyte
SRR5035791	Cho_C6	0.329897	cholangiocyte
SRR5035489	Hep_C3	0.769072	hepatoblast/hepatocyte
SRR5035464	Hep_C10	0.74433	hepatoblast/hepatocyte
SRR5035574	Hep_C3	0.612371	hepatoblast/hepatocyte
SRR5035784	Cho_C6	0.321649	cholangiocyte
SRR5035715	Hep_C1	0.301031	hepatoblast/hepatocyte
SRR5035683	Hep_C1	0.249485	hepatoblast/hepatocyte
SRR5035500	Hep_C3	0.36701	hepatoblast/hepatocyte
SRR5035685	Hep_C8	0.115464	hepatoblast/hepatocyte
SRR5035555	Hep_C3	0.672165	hepatoblast/hepatocyte
SRR5035624	Hep_C3	0.62268	hepatoblast/hepatocyte
SRR5035856	Cho_C0	0.993814	cholangiocyte
SRR5035722	Cho_C6	0.428866	cholangiocyte
SRR5035627	Hep_C3	0.585567	hepatoblast/hepatocyte
SRR5035840	Cho_C0	0.975258	cholangiocyte
SRR5035436	Hep_C2	0.934021	hepatoblast/hepatocyte
SRR5443629	Cho_C4	0.552577	cholangiocyte
SRR5035422	Hep_C2	0.898969	hepatoblast/hepatocyte
SRR5443579	Hep_C1	0.218557	hepatoblast/hepatocyte
SRR5035785	Cho_C6	0.158763	cholangiocyte
SRR5035847	Cho_C0	0.962887	cholangiocyte
SRR5035706	Cho_C6	0.230928	cholangiocyte
SRR5035530	Hep_C3	0.534021	hepatoblast/hepatocyte
SRR5035704	Cho_C9	0.725773	cholangiocyte
SRR5035830	Hep_C7	0.0618557	hepatoblast/hepatocyte
SRR5443586	Hep_C1	0.42268	hepatoblast/hepatocyte
SRR5035592	Hep_C3	0.729897	hepatoblast/hepatocyte
SRR5035529	Hep_C3	0.657732	hepatoblast/hepatocyte
SRR5035759	Hep_C5	0.00618557	hepatoblast/hepatocyte
SRR5035492	Hep_C3	0.57732	hepatoblast/hepatocyte
SRR5035493	Hep_C10	0.828866	hepatoblast/hepatocyte
SRR5035612	Cho_C6	0.352577	cholangiocyte
SRR5035531	Hep_C3	0.6	hepatoblast/hepatocyte
SRR5035842	Cho_C0	0.981443	cholangiocyte
SRR5035418	Hep_C2	0.857732	hepatoblast/hepatocyte
SRR5035749	Hep_C5	0.0164948	hepatoblast/hepatocyte
SRR5035788	Cho_C9	0.583505	cholangiocyte
SRR5035780	Cho_C6	0.14433	cholangiocyte
SRR5443638	Cho_C4	0.0927835	cholangiocyte
SRR5035459	Hep_C3	0.775258	hepatoblast/hepatocyte
SRR5443636	Cho_C4	0.278351	cholangiocyte
SRR5035828	Cho_C4	0.354639	cholangiocyte
SRR5443588	Hep_C1	0.150515	hepatoblast/hepatocyte
SRR5035584	Hep_C3	0.692784	hepatoblast/hepatocyte
SRR5443613	Cho_C4	0.437113	cholangiocyte
SRR5035431	Hep_C2	0.886598	hepatoblast/hepatocyte
SRR5035484	Hep_C10	0.806186	hepatoblast/hepatocyte
SRR5035405	Hep_C2	0.88866	hepatoblast/hepatocyte
SRR5035421	Hep_C2	0.845361	hepatoblast/hepatocyte
SRR5035716	Cho_C6	0.210309	cholangiocyte
SRR5443573	Hep_C1	0.317526	hepatoblast/hepatocyte
SRR5035476	Hep_C10	0.787629	hepatoblast/hepatocyte
SRR5035710	Cho_C9	0.698969	cholangiocyte
SRR5035437	Hep_C2	0.952577	hepatoblast/hepatocyte
SRR5035844	Cho_C0	0.989691	cholangiocyte
SRR5035763	Hep_C5	0.00824742	hepatoblast/hepatocyte
SRR5035590	Hep_C3	0.696907	hepatoblast/hepatocyte
SRR5443571	Hep_C1	0.449485	hepatoblast/hepatocyte
SRR5035675	Hep_C8	0.445361	hepatoblast/hepatocyte
SRR5035721	Cho_C6	0.247423	cholangiocyte
SRR5035546	Hep_C3	0.604124	hepatoblast/hepatocyte
SRR5035634	Hep_C1	0.509278	hepatoblast/hepatocyte
SRR5035420	Hep_C2	0.865979	hepatoblast/hepatocyte
SRR5035695	Hep_C1	0.298969	hepatoblast/hepatocyte
SRR5443577	Hep_C1	0.305155	hepatoblast/hepatocyte
SRR5035473	Hep_C3	0.71134	hepatoblast/hepatocyte
SRR5035407	Hep_C2	0.917526	hepatoblast/hepatocyte
SRR5035522	Hep_C3	0.709278	hepatoblast/hepatocyte
SRR5035618	Hep_C1	0.362887	hepatoblast/hepatocyte
SRR5035801	Cho_C6	0.379381	cholangiocyte
SRR5035790	Cho_C6	0.451546	cholangiocyte
SRR5035579	Hep_C3	0.54433	hepatoblast/hepatocyte
SRR5443599	Cho_C6	0.17732	cholangiocyte
SRR5035725	Cho_C9	0.45567	cholangiocyte
SRR5035724	Cho_C9	0.703093	cholangiocyte
SRR5035814	Hep_C7	0.336082	hepatoblast/hepatocyte
SRR5035576	Hep_C3	0.575258	hepatoblast/hepatocyte
SRR5443587	Hep_C1	0.261856	hepatoblast/hepatocyte
SRR5035852	Cho_C0	0.958763	cholangiocyte
SRR5035429	Hep_C2	0.929897	hepatoblast/hepatocyte
SRR5443578	Hep_C1	0.160825	hepatoblast/hepatocyte
SRR5035720	Cho_C6	0.28866	cholangiocyte
SRR5035425	Hep_C2	0.927835	hepatoblast/hepatocyte
SRR5443597	Cho_C6	0.146392	cholangiocyte
SRR5035757	Hep_C5	0.121649	hepatoblast/hepatocyte
SRR5443595	Hep_C8	0.127835	hepatoblast/hepatocyte
SRR5035654	Hep_C1	0.4	hepatoblast/hepatocyte
SRR5035667	Hep_C3	0.620619	hepatoblast/hepatocyte
SRR5035621	Hep_C3	0.424742	hepatoblast/hepatocyte
SRR5035665	Hep_C3	0.560825	hepatoblast/hepatocyte
SRR5035401	Hep_C2	0.946392	hepatoblast/hepatocyte
SRR5035448	Hep_C2	0.925773	hepatoblast/hepatocyte
SRR5035611	Hep_C3	0.265979	cholangiocyte

## Sheet: Figure 5A
Run	tsne_1	tsne_2	AS_cluster
PD10_ZZM_NL-plus-2-0222	-38.5973	19.8145	CD8_C2
PD10_ZZM_NL-plus-29-0222	25.4439	3.87953	CD8_C7
PD10_ZZM_NL-plus-32-0222	-22.0988	20.7955	CD4_C13
PD10_ZZM_NL-plus-39-0222	-19.7764	22.6904	CD4_C13
PD10_ZZM_NL-plus-41-0222	-43.7872	19.6096	CD8_C2
PD10_ZZM_NL-plus-42-0222	-11.7124	18.7074	CD4_C4
PD10_ZZM_NL-plus-49-0222	-20.4625	22.1256	CD4_C13
PD10_ZZM_NL-plus-52-0222	-39.4327	20.2512	CD8_C2
PD10_ZZM_NL-plus-55-0222	-24.6726	23.0292	CD4_C13
PD10_ZZM_NL-plus-70-0222	-28.1186	-22.8142	CD8_C7
PD10_ZZM_NL-plus-74-0222	-42.8905	17.8665	CD8_C2
PD10_ZZM_NL-plus-76-0222	-39.0684	16.126	CD8_C2
PD10_ZZM_NL-plus-79-0222	-20.7747	21.3475	CD4_C13
PD10_ZZM_NL-plus-80-0222	-41.5941	18.5766	CD8_C2
PD10_ZZM_NL-plus-86-0222	-19.7717	24.9043	CD4_C13
PD10_ZZM_NL-plus-91-0222	-38.7702	18.5731	CD8_C2
PD10_ZZM_PL12-0222	-34.8489	23.5485	CD8_C2
PD10_ZZM_PL13-0222	-3.40406	37.2989	CD4_C5
PD10_ZZM_PL14-0222	6.50156	38.9615	CD4_C5
PD10_ZZM_PL19-0222	-3.72688	35.6756	CD4_C5
PD10_ZZM_PL23-0222	-21.0654	26.127	CD4_C13
PD10_ZZM_PL24-0222	-2.30666	36.0562	CD4_C5
PD10_ZZM_PL5-0222	6.67791	40.5336	CD4_C5
PD10_ZZM_TL-plus-15-0222	-36.3391	17.0324	CD8_C2
PD10_ZZM_TL-plus-19-0222	13.7394	17.1158	CD4_C12
PD10_ZZM_TL-plus-2-0222	-7.95725	22.6972	CD4_C4
PD10_ZZM_TL-plus-28-0222	-22.6318	-0.448454	CD8_C7
PD10_ZZM_TL-plus-34-0222	-12.7798	23.873	CD4_C13
PD10_ZZM_TL-plus-36-0222	-8.94875	22.8727	CD4_C4
PD10_ZZM_TL-plus-44-0222	-6.0344	19.9304	CD4_C4
PD10_ZZM_TL-plus-46-0222	-5.71909	21.807	CD4_C4
PD10_ZZM_TL-plus-47-0222	-6.17987	20.6144	CD4_C4
PD10_ZZM_TL-plus-51-0222	-6.55267	20.6533	CD4_C4
PD10_ZZM_TL-plus-52-0222	-8.28943	22.6867	CD4_C4
PD10_ZZM_TL-plus-55-0222	-15.8749	21.6175	CD4_C13
PD10_ZZM_TL-plus-60-0222	-24.6985	-0.355515	CD8_C7
PD10_ZZM_TL-plus-6-0222	-6.60686	22.5935	CD4_C4
PD10_ZZM_TL-plus-61-0222	-15.7282	22.2935	CD4_C13
PD10_ZZM_TL-plus-67-0222	-7.59083	21.3641	CD4_C4
PD10_ZZM_TL-plus-68-0222	-14.3912	24.2088	CD4_C13
PD10_ZZM_TL-plus-69-0222	-36.6034	19.1738	CD8_C2
PD10_ZZM_TL-plus-7-0222	-31.2641	17.8598	CD8_C7
PD10_ZZM_TL-plus-74-0222	-3.95579	21.2812	CD4_C12
PD10_ZZM_TL-plus-76-0222	-24.7086	-0.25002	CD8_C7
PD10_ZZM_TL-plus-78-0222	-24.6608	-2.52322	CD8_C7
PD10_ZZM_TL-plus-79-0222	-14.0321	24.1988	CD4_C13
PD10_ZZM_TL-plus-81-0222	-22.1211	2.15449	CD4_C12
PD10_ZZM_TL-plus-86-0222	-7.55768	19.9955	CD4_C4
PD10_ZZM_TL-plus-87-0222	-24.3432	1.26044	CD8_C7
PD10_ZZM_TL-plus-88-0222	-11.0965	22.3532	CD4_C4
PD10_ZZM_TL-plus-9-0222	-52.9955	-4.58514	CD8_C9
PD10_ZZM_PL-plus-49-0227	2.71185	39.6219	CD4_C5
PD10_ZZM_PL-plus-66-0227	-0.549811	40.4728	CD4_C5
PD10_ZZM_PL-plus-68-0227	0.778827	40.9479	CD4_C5
PD10_ZZM_PL-plus-72-0227	-2.8772	41.9616	CD4_C5
PD10_ZZM_PL-plus-83-0227	3.66704	39.5927	CD4_C5
PD10_ZZM_PL-plus-90-0227	-49.9843	20.0662	CD8_C2
PD10_ZZM_NP7-24-0322	35.6542	-8.94693	CD8_C1
PD10_ZZM_NP7-29-0322	31.8604	-5.70699	CD8_C1
PD10_ZZM_NP7-31-0322	33.5534	-10.9513	CD8_C1
PD10_ZZM_NP7-36-0322	36.1065	-12.2772	CD8_C1
PD10_ZZM_NP7-5-0322	29.7193	-9.6962	CD8_C1
PD10_ZZM_NP7-61-0322	35.9293	-10.6634	CD8_C1
PD10_ZZM_NP7-64-0322	34.009	-4.96269	CD8_C1
PD10_ZZM_NP7-73-0322	23.2076	-6.77185	CD4_C14
PD10_ZZM_NP7-82-0322	-5.14123	-32.8736	CD8_C6
PD10_ZZM_NP7-84-0322	33.9806	-5.29791	CD8_C1
PD10_ZZM_NP7-89-0322	29.498	-2.17483	CD8_C1
PD10_ZZM_NP7-95-0322	33.8789	-7.86377	CD8_C1
PD10_ZZM_NP7-96-0322	36.3426	-16.6726	CD8_C1
PD10_ZZM_NP9-49-0322	-18.1824	-41.0898	CD8_C8
PD10_ZZM_NP9-53-0322	33.8333	-11.3187	CD8_C1
PD10_ZZM_NP9-73-0322	-9.07991	-30.7076	CD8_C1
PD10_ZZM_PP7-10-0322	32.2979	24.0557	CD4_C5
PD10_ZZM_PP7-103-0322	36.8779	28.3071	CD4_C5
PD10_ZZM_PP7-105-0322	30.5749	36.4635	CD4_C5
PD10_ZZM_PP7-107-0322	26.0208	21.4872	CD4_C5
PD10_ZZM_PP7-111-0322	34.6982	19.1819	CD4_C5
PD10_ZZM_PP7-113-0322	36.9392	23.459	CD4_C5
PD10_ZZM_PP7-116-0322	24.4815	25.7083	CD4_C5
PD10_ZZM_PP7-119-0322	31.5341	32.6017	CD4_C5
PD10_ZZM_PP7-124-0322	12.2101	23.7969	CD4_C5
PD10_ZZM_PP7-131-0322	22.8805	23.8639	CD4_C5
PD10_ZZM_PP7-135-0322	26.3542	35.3566	CD4_C5
PD10_ZZM_PP7-138-0322	-8.08385	-40.5695	CD8_C8
PD10_ZZM_PP7-146-0322	29.4388	23.164	CD4_C5
PD10_ZZM_PP7-149-0322	22.8981	34.7201	CD4_C5
PD10_ZZM_PP7-15-0322	28.1041	0.94784	CD8_C1
PD10_ZZM_PP7-154-0322	21.9856	33.8141	CD4_C5
PD10_ZZM_PP7-155-0322	28.9725	4.57409	CD8_C1
PD10_ZZM_PP7-157-0322	30.7031	31.537	CD4_C5
PD10_ZZM_PP7-163-0322	21.917	-0.571043	CD4_C5
PD10_ZZM_PP7-164-0322	18.4082	23.262	CD4_C5
PD10_ZZM_PP7-166-0322	27.1259	4.78105	CD8_C1
PD10_ZZM_PP7-169-0322	18.3468	22.726	CD4_C5
PD10_ZZM_PP7-170-0322	25.1277	22.7645	CD4_C5
PD10_ZZM_PP7-172-0322	-17.1328	-42.0237	CD8_C8
PD10_ZZM_PP7-173-0322	31.0379	-0.0200065	CD8_C1
PD10_ZZM_PP7-179-0322	25.6639	35.4134	CD4_C5
PD10_ZZM_PP7-180-0322	38.0518	23.8126	CD4_C5
PD10_ZZM_PP7-181-0322	23.4372	24.4458	CD4_C5
PD10_ZZM_PP7-185-0322	-21.7764	-37.8311	CD8_C8
PD10_ZZM_PP7-19-0322	27.2969	19.6693	CD4_C5
PD10_ZZM_PP7-194-0322	12.4308	21.1826	CD4_C5
PD10_ZZM_PP7-195-0322	32.4035	3.7612	CD4_C5
PD10_ZZM_PP7-196-0322	17.2565	17.8289	CD4_C5
PD10_ZZM_PP7-20-0322	28.3241	6.46925	CD8_C1
PD10_ZZM_PP7-28-0322	29.4894	6.60079	CD8_C1
PD10_ZZM_PP7-33-0322	29.12	5.77844	CD8_C1
PD10_ZZM_PP7-43-0322	23.8961	18.2856	CD4_C5
PD10_ZZM_PP7-44-0322	27.8494	6.93292	CD8_C8
PD10_ZZM_PP7-47-0322	28.137	11.2709	CD4_C5
PD10_ZZM_PP7-48-0322	27.3974	12.2391	CD4_C5
PD10_ZZM_PP7-49-0322	24.0239	16.3247	CD4_C5
PD10_ZZM_PP7-5-0322	29.0168	13.9905	CD4_C5
PD10_ZZM_PP7-53-0322	27.9793	20.4559	CD4_C5
PD10_ZZM_PP7-54-0322	29.7336	5.43876	CD8_C1
PD10_ZZM_PP7-61-0322	31.0173	24.0543	CD4_C5
PD10_ZZM_PP7-62-0322	27.5719	22.6159	CD4_C5
PD10_ZZM_PP7-66-0322	28.8704	17.0606	CD4_C5
PD10_ZZM_PP7-68-0322	32.5253	17.2858	CD4_C5
PD10_ZZM_PP7-89-0322	31.4652	5.61892	CD8_C1
PD10_ZZM_PP7-94-0322	46.5183	-8.48029	CD4_C5
PD10_ZZM_PP9-11-0322	-18.9332	-43.2968	CD8_C8
PD10_ZZM_PP9-134-0322	-15.1247	-41.3022	CD8_C8
PD10_ZZM_PP9-152-0322	-17.7821	-42.9782	CD8_C8
PD10_ZZM_PP9-20-0322	-18.399	-41.0844	CD8_C8
PD10_ZZM_PP9-2-0322	42.307	-12.6116	CD8_C1
PD10_ZZM_PP9-36-0322	-20.7544	-37.4699	CD8_C8
PD10_ZZM_PP9-38-0322	-16.4134	-41.8428	CD8_C8
PD10_ZZM_PP9-63-0322	-18.151	-40.4662	CD8_C8
PD10_ZZM_PP9-78-0322	-20.8546	-36.5616	CD8_C8
PD10_ZZM_PP9-84-0322	-21.9762	-39.8937	CD8_C8
PD10_ZZM_PP9-97-0322	-18.0498	-39.1776	CD8_C8
PD10_ZZM_TP7-10-0322	7.44406	-26.5057	CD4_C11
PD10_ZZM_TP7-102-0322	15.821	-14.7695	CD4_C14
PD10_ZZM_TP7-103-0322	11.7139	-10.0002	CD4_C14
PD10_ZZM_TP7-104-0322	15.0716	19.8304	CD4_C5
PD10_ZZM_TP7-106-0322	14.6422	-12.7432	CD4_C14
PD10_ZZM_TP7-107-0322	-4.54418	14.9231	CD4_C3
PD10_ZZM_TP7-108-0322	13.0102	-12.709	CD4_C14
PD10_ZZM_TP7-109-0322	15.6772	-14.8524	CD4_C12
PD10_ZZM_TP7-120-0322	8.98539	-12.0928	CD4_C14
PD10_ZZM_TP7-127-0322	10.0696	-15.3709	CD4_C3
PD10_ZZM_TP7-128-0322	6.03524	-8.44147	CD4_C14
PD10_ZZM_TP7-129-0322	7.88389	-11.2368	CD4_C14
PD10_ZZM_TP7-130-0322	12.3588	-12.3752	CD4_C14
PD10_ZZM_TP7-13-0322	15.2036	-9.66667	CD4_C14
PD10_ZZM_TP7-132-0322	29.351	-27.8649	CD8_C0
PD10_ZZM_TP7-133-0322	28.8439	-4.65189	CD8_C1
PD10_ZZM_TP7-137-0322	13.3363	-17.083	CD4_C14
PD10_ZZM_TP7-138-0322	-2.80678	-20.4904	CD8_C6
PD10_ZZM_TP7-14-0322	2.70906	-18.6064	CD8_C6
PD10_ZZM_TP7-143-0322	20.9863	-3.15563	CD4_C14
PD10_ZZM_TP7-144-0322	3.91603	-8.60708	CD4_C14
PD10_ZZM_TP7-148-0322	5.18681	-5.76243	CD4_C14
PD10_ZZM_TP7-162-0322	15.5752	-15.6275	CD4_C14
PD10_ZZM_TP7-165-0322	12.1656	-11.7824	CD4_C14
PD10_ZZM_TP7-168-0322	5.30646	-6.77817	CD4_C14
PD10_ZZM_TP7-170-0322	48.9132	-12.5401	CD8_C1
PD10_ZZM_TP7-172-0322	10.4207	-13.7352	CD4_C14
PD10_ZZM_TP7-178-0322	18.421	-17.1687	CD4_C14
PD10_ZZM_TP7-179-0322	13.8796	-15.9306	CD4_C14
PD10_ZZM_TP7-18-0322	14.8132	-7.55466	CD4_C14
PD10_ZZM_TP7-21-0322	7.14421	-17.8471	CD8_C0
PD10_ZZM_TP7-36-0322	2.97286	-13.0178	CD4_C14
PD10_ZZM_TP7-44-0322	8.56756	-14.9678	CD4_C14
PD10_ZZM_TP7-51-0322	1.71496	-13.5039	CD8_C0
PD10_ZZM_TP7-55-0322	11.1349	-13.3964	CD4_C14
PD10_ZZM_TP7-56-0322	16.4818	-17.034	CD4_C14
PD10_ZZM_TP7-59-0322	13.398	-11.3477	CD4_C14
PD10_ZZM_TP7-69-0322	12.9861	-9.70065	CD4_C14
PD10_ZZM_TP7-7-0322	14.0313	-3.03161	CD4_C14
PD10_ZZM_TP7-73-0322	39.8681	-6.32918	CD8_C1
PD10_ZZM_TP7-74-0322	28.0074	-9.69304	CD8_C1
PD10_ZZM_TP7-79-0322	13.872	-8.65957	CD4_C14
PD10_ZZM_TP7-80-0322	3.20649	-16.1936	CD4_C14
PD10_ZZM_TP7-8-0322	4.93832	-11.3281	CD4_C14
PD10_ZZM_TP7-83-0322	10.8179	-12.3568	CD4_C14
PD10_ZZM_TP7-84-0322	4.23215	-17.4293	CD8_C0
PD10_ZZM_TP7-85-0322	5.38757	-14.5974	CD4_C14
PD10_ZZM_TP7-94-0322	16.2119	-11.209	CD4_C14
PD10_ZZM_TP7-97-0322	10.0898	-9.04288	CD4_C14
PD10_ZZM_TP7-99-0322	21.2386	-13.515	CD8_C1
PD10_ZZM_TP9-105-0322	1.68444	-23.4765	CD8_C7
PD10_ZZM_TP9-147-0322	35.8541	-14.0206	CD8_C1
PD10_ZZM_TP9-70-0322	36.4745	-14.0646	CD8_C1
PD10_ZZM_NP7-16-0327	37.7539	-37.0273	CD8_C0
PD10_ZZM_NP7-194-0327	26.0877	-44.1326	CD8_C0
PD10_ZZM_NP7-20-0327	31.6319	-16.0555	CD8_C1
PD10_ZZM_NP7-203-0327	30.7247	-43.3565	CD8_C0
PD10_ZZM_NP7-2-0327	33.0633	-26.2236	CD8_C0
PD10_ZZM_NP7-217-0327	31.3026	-38.3781	CD8_C0
PD10_ZZM_NP7-223-0327	30.1493	-33.4003	CD8_C0
PD10_ZZM_NP7-23-0327	28.385	-37.6597	CD8_C0
PD10_ZZM_NP7-236-0327	31.9542	-38.028	CD8_C0
PD10_ZZM_NP7-244-0327	25.948	-31.2973	CD8_C0
PD10_ZZM_NP7-246-0327	35.5067	-36.302	CD8_C0
PD10_ZZM_NP7-252-0327	30.9162	-45.057	CD8_C0
PD10_ZZM_NP7-256-0327	28.4536	-41.0721	CD8_C0
PD10_ZZM_NP7-272-0327	30.1654	-41.374	CD8_C0
PD10_ZZM_NP7-28-0327	14.9244	-25.4567	CD4_C14
PD10_ZZM_NP7-285-0327	30.0553	-38.3323	CD8_C0
PD10_ZZM_NP7-38-0327	23.6247	-38.8781	CD8_C0
PD10_ZZM_NP7-4-0327	28.1204	-45.1552	CD8_C0
PD10_ZZM_NP7-48-0327	27.5969	-34.8449	CD8_C0
PD10_ZZM_NP7-5-0327	20.5876	-44.729	CD8_C0
PD10_ZZM_NP7-51-0327	30.8121	-28.6787	CD8_C0
PD10_ZZM_NP7-55-0327	47.592	-14.3567	CD8_C1
PD10_ZZM_NP7-56-0327	17.9495	-44.7672	CD8_C0
PD10_ZZM_NP7-60-0327	31.5629	-34.1243	CD8_C0
PD10_ZZM_NP7-63-0327	30.6575	-35.0874	CD8_C0
PD10_ZZM_NP7-70-0327	16.289	-38.9134	CD8_C0
PD10_ZZM_NP7-77-0327	38.4175	-33.4557	CD8_C0
PD10_ZZM_NP7-80-0327	32.751	-27.651	CD8_C0
PD10_ZZM_NP7-83-0327	23.6541	-23.1527	CD4_C14
PD10_ZZM_NP7-90-0327	39.6154	-18.0221	CD8_C1
PD10_ZZM_NP7-9-0327	26.5424	-29.5648	CD4_C14
PD10_ZZM_NP7-92-0327	53.8098	-14.3296	CD8_C1
PD10_ZZM_NP9-185-0327	41.6108	-12.8601	CD8_C1
PD10_ZZM_NP9-276-0327	41.8402	-14.2073	CD8_C1
PD10_ZZM_NP9-42-0327	53.6722	-13.5098	CD8_C1
PD10_ZZM_PP7-10-0327	32.004	26.8312	CD4_C5
PD10_ZZM_PP7-103-0327	36.1902	8.79583	CD4_C3
PD10_ZZM_PP7-104-0327	35.8432	27.9089	CD4_C5
PD10_ZZM_PP7-109-0327	22.8842	32.228	CD4_C5
PD10_ZZM_PP7-116-0327	28.8861	24.5985	CD4_C5
PD10_ZZM_PP7-118-0327	38.4458	24.8355	CD4_C5
PD10_ZZM_PP7-122-0327	27.9371	29.9313	CD4_C5
PD10_ZZM_PP7-123-0327	21.8437	15.1524	CD4_C5
PD10_ZZM_PP7-124-0327	13.9222	28.7262	CD4_C5
PD10_ZZM_PP7-126-0327	8.35744	20.6871	CD4_C5
PD10_ZZM_PP7-13-0327	22.1249	27.9277	CD4_C5
PD10_ZZM_PP7-132-0327	12.2212	26.3116	CD4_C5
PD10_ZZM_PP7-139-0327	15.6034	22.2957	CD4_C5
PD10_ZZM_PP7-14-0327	32.7259	29.2966	CD4_C5
PD10_ZZM_PP7-145-0327	18.1701	30.4136	CD4_C5
PD10_ZZM_PP7-149-0327	36.9595	24.3759	CD4_C5
PD10_ZZM_PP7-153-0327	27.4164	28.1206	CD4_C5
PD10_ZZM_PP7-16-0327	26.614	30.4731	CD4_C5
PD10_ZZM_PP7-162-0327	20.916	35.3059	CD4_C5
PD10_ZZM_PP7-166-0327	-10.923	-44.2154	CD8_C8
PD10_ZZM_PP7-17-0327	24.2063	28.5087	CD4_C5
PD10_ZZM_PP7-175-0327	18.5864	31.6538	CD4_C5
PD10_ZZM_PP7-177-0327	38.9317	25.787	CD4_C5
PD10_ZZM_PP7-24-0327	24.8858	26.2799	CD4_C5
PD10_ZZM_PP7-25-0327	14.6818	22.8143	CD4_C5
PD10_ZZM_PP7-32-0327	29.663	34.1486	CD4_C5
PD10_ZZM_PP7-36-0327	36.1512	21.8459	CD4_C5
PD10_ZZM_PP7-37-0327	25.5031	27.4369	CD4_C5
PD10_ZZM_PP7-39-0327	32.8034	28.9436	CD4_C5
PD10_ZZM_PP7-43-0327	12.3625	21.3947	CD4_C5
PD10_ZZM_PP7-44-0327	29.3743	26.4778	CD4_C5
PD10_ZZM_PP7-45-0327	27.0641	27.0914	CD4_C5
PD10_ZZM_PP7-48-0327	29.7535	30.1985	CD4_C5
PD10_ZZM_PP7-58-0327	13.9148	29.0885	CD4_C5
PD10_ZZM_PP7-6-0327	33.8402	27.5885	CD4_C5
PD10_ZZM_PP7-61-0327	16.9537	31.1235	CD4_C5
PD10_ZZM_PP7-71-0327	32.6258	31.7351	CD4_C5
PD10_ZZM_PP7-72-0327	13.9033	-0.267238	CD4_C14
PD10_ZZM_PP7-97-0327	35.8041	28.3033	CD4_C5
PD10_ZZM_PP7-98-0327	-11.5472	-45.9241	CD8_C8
PD10_ZZM_PP9-164-0327	-15.6422	-43.8247	CD8_C8
PD10_ZZM_PP9-182-0327	41.0291	-13.5632	CD8_C1
PD10_ZZM_PP9-259-0327	52.1122	-16.7454	CD8_C1
PD10_ZZM_PP9-65-0327	43.9096	-13.2747	CD8_C1
PD10_ZZM_TP11-182-0327	36.98	-30.0261	CD8_C0
PD10_ZZM_TP7-10-0327	16.0536	-35.4434	CD8_C0
PD10_ZZM_TP7-1-0327	3.41673	-31.0171	CD8_C0
PD10_ZZM_TP7-104-0327	53.0869	-5.70079	CD8_C1
PD10_ZZM_TP7-106-0327	52.1374	-7.28322	CD8_C1
PD10_ZZM_TP7-107-0327	25.5921	-27.1781	CD8_C0
PD10_ZZM_TP7-109-0327	51.1407	-9.42197	CD8_C1
PD10_ZZM_TP7-115-0327	51.0708	-4.41818	CD8_C1
PD10_ZZM_TP7-116-0327	53.6028	-13.7947	CD8_C1
PD10_ZZM_TP7-123-0327	35.3299	-32.2143	CD8_C0
PD10_ZZM_TP7-127-0327	22.1979	-39.7074	CD8_C0
PD10_ZZM_TP7-130-0327	44.5802	-17.5762	CD8_C1
PD10_ZZM_TP7-133-0327	-52.6678	-17.5978	CD4_C11
PD10_ZZM_TP7-137-0327	48.3516	-13.2236	CD8_C1
PD10_ZZM_TP7-139-0327	44.9419	-17.6222	CD8_C1
PD10_ZZM_TP7-143-0327	17.6443	-29.0455	CD4_C14
PD10_ZZM_TP7-147-0327	35.1659	-31.3534	CD8_C0
PD10_ZZM_TP7-149-0327	20.5648	-41.2207	CD8_C0
PD10_ZZM_TP7-155-0327	23.2643	-39.2331	CD8_C0
PD10_ZZM_TP7-156-0327	36.8826	-34.084	CD8_C0
PD10_ZZM_TP7-159-0327	27.0967	-32.271	CD8_C0
PD10_ZZM_TP7-161-0327	24.7138	-32.8632	CD8_C0
PD10_ZZM_TP7-17-0327	20.5737	-18.2391	CD8_C1
PD10_ZZM_TP7-171-0327	19.0704	-41.1151	CD8_C0
PD10_ZZM_TP7-173-0327	46.1743	-16.0724	CD8_C1
PD10_ZZM_TP7-177-0327	24.8584	-45.2507	CD8_C0
PD10_ZZM_TP7-181-0327	23.3095	-43.7102	CD8_C0
PD10_ZZM_TP7-185-0327	12.8088	-29.0945	CD8_C0
PD10_ZZM_TP7-188-0327	19.1298	-37.7566	CD8_C0
PD10_ZZM_TP7-192-0327	14.1037	-35.3046	CD8_C0
PD10_ZZM_TP7-198-0327	15.8128	-26.6015	CD4_C14
PD10_ZZM_TP7-201-0327	26.1122	-33.608	CD8_C0
PD10_ZZM_TP7-205-0327	46.2252	-18.1242	CD8_C1
PD10_ZZM_TP7-206-0327	17.3143	-34.9098	CD8_C0
PD10_ZZM_TP7-21-0327	14.6129	-0.597336	CD4_C5
PD10_ZZM_TP7-216-0327	-53.4972	-16.5206	CD4_C11
PD10_ZZM_TP7-22-0327	4.79743	-29.7225	CD8_C0
PD10_ZZM_TP7-221-0327	21.3801	-43.7589	CD8_C0
PD10_ZZM_TP7-223-0327	32.9482	-24.7447	CD8_C0
PD10_ZZM_TP7-227-0327	22.097	-39.9244	CD8_C0
PD10_ZZM_TP7-229-0327	18.8382	-25.9368	CD4_C14
PD10_ZZM_TP7-230-0327	12.9364	-24.2592	CD8_C0
PD10_ZZM_TP7-234-0327	17.9487	-9.10789	CD4_C14
PD10_ZZM_TP7-238-0327	10.6709	-31.0817	CD8_C0
PD10_ZZM_TP7-239-0327	55.4911	-14.9834	CD8_C1
PD10_ZZM_TP7-240-0327	55.1706	-15.6495	CD8_C1
PD10_ZZM_TP7-24-0327	16.9354	-24.2942	CD4_C14
PD10_ZZM_TP7-242-0327	10.2058	-35.9123	CD8_C0
PD10_ZZM_TP7-263-0327	9.1048	-24.2186	CD8_C0
PD10_ZZM_TP7-27-0327	-0.269565	-26.2218	CD8_C1
PD10_ZZM_TP7-276-0327	24.4054	-26.6838	CD8_C1
PD10_ZZM_TP7-277-0327	21.5748	-27.5565	CD4_C14
PD10_ZZM_TP7-284-0327	52.4978	-13.6931	CD8_C1
PD10_ZZM_TP7-286-0327	0.177188	15.1218	CD4_C3
PD10_ZZM_TP7-3-0327	14.0232	-27.6925	CD4_C14
PD10_ZZM_TP7-32-0327	7.72845	-36.3274	CD8_C0
PD10_ZZM_TP7-34-0327	-0.404844	18.1737	CD4_C3
PD10_ZZM_TP7-4-0327	12.9173	-37.3527	CD8_C0
PD10_ZZM_TP7-41-0327	2.86048	-24.4101	CD8_C7
PD10_ZZM_TP7-42-0327	12.7449	-22.5473	CD4_C14
PD10_ZZM_TP7-45-0327	10.7977	-33.896	CD8_C0
PD10_ZZM_TP7-50-0327	20.5478	-18.1287	CD4_C14
PD10_ZZM_TP7-52-0327	20.9262	-20.3944	CD8_C1
PD10_ZZM_TP7-53-0327	14.2461	-24.0436	CD4_C14
PD10_ZZM_TP7-58-0327	16.8485	-1.51016	CD4_C14
PD10_ZZM_TP7-59-0327	9.41309	-26.2106	CD4_C14
PD10_ZZM_TP7-60-0327	-2.65661	14.8999	CD4_C3
PD10_ZZM_TP7-64-0327	6.51111	-22.0176	CD4_C14
PD10_ZZM_TP7-73-0327	4.28926	-30.456	CD8_C0
PD10_ZZM_TP7-78-0327	-53.6775	-15.1878	CD4_C11
PD10_ZZM_TP7-85-0327	17.2835	-4.27008	CD4_C5
PD10_ZZM_TP7-93-0327	11.9032	-25.4011	CD4_C14
PD10_ZZM_TP7-95-0327	-0.357393	17.5393	CD4_C14
PD10_ZZM_TP7-97-0327	32.6706	3.48086	CD8_C1
PD10_ZZM_TP9-136-0327	54.074	-17.8181	CD8_C1
PD10_ZZM_TP9-165-0327	37.3859	-14.3759	CD8_C1
PD10_ZZM_TP9-26-0327	30.2819	-15.6885	CD8_C1
PD10_ZZM_TP9-80-0327	30.8589	-16.8121	CD8_C0
PD10_ZZM_NP7-11-0412	-3.9108	-5.90789	CD4_C14
PD10_ZZM_NP7-16-0412	-10.3924	-27.439	CD8_C6
PD10_ZZM_NP7-18-0412	-13.9044	-27.2725	CD8_C6
PD10_ZZM_NP7-2-0412	2.99906	-8.35374	CD4_C14
PD10_ZZM_NP7-23-0412	-17.1356	-34.9419	CD8_C8
PD10_ZZM_NP7-25-0412	32.7021	-14.4957	CD8_C1
PD10_ZZM_NP7-27-0412	-17.4137	-32.4303	CD8_C8
PD10_ZZM_NP7-30-0412	28.0715	0.820023	CD8_C1
PD10_ZZM_NP7-3-0412	-12.0657	-26.2697	CD8_C6
PD10_ZZM_NP7-34-0412	-10.3028	-26.715	CD8_C6
PD10_ZZM_NP7-35-0412	-5.64188	-26.4634	CD8_C6
PD10_ZZM_NP7-36-0412	-10.0718	-30.332	CD8_C6
PD10_ZZM_NP7-40-0412	7.44552	6.85564	CD4_C3
PD10_ZZM_NP7-42-0412	-7.2545	-26.7404	CD8_C6
PD10_ZZM_NP7-47-0412	-9.01477	-23.1307	CD8_C6
PD10_ZZM_NP7-5-0412	-10.031	-27.1862	CD8_C6
PD10_ZZM_NP7-54-0412	-9.79078	-26.0714	CD8_C6
PD10_ZZM_NP7-55-0412	-6.22673	-21.0273	CD8_C6
PD10_ZZM_NP7-56-0412	10.3189	24.1515	CD4_C5
PD10_ZZM_NP7-58-0412	-4.86976	-20.9064	CD8_C6
PD10_ZZM_NP7-60-0412	31.7164	-14.1079	CD8_C1
PD10_ZZM_NP7-62-0412	29.6147	-7.78973	CD8_C1
PD10_ZZM_NP7-63-0412	-6.70597	-20.7739	CD8_C6
PD10_ZZM_NP7-65-0412	-3.56215	-5.91298	CD4_C14
PD10_ZZM_NP7-67-0412	-12.3757	-31.9969	CD8_C8
PD10_ZZM_NP7-72-0412	-7.76869	-31.7433	CD8_C1
PD10_ZZM_NP7-75-0412	-10.8861	-28.4138	CD8_C6
PD10_ZZM_NP7-76-0412	-8.32997	-27.6446	CD8_C6
PD10_ZZM_NP7-77-0412	-10.9968	-29.3591	CD8_C6
PD10_ZZM_NP7-82-0412	11.5435	-1.57235	CD4_C14
PD10_ZZM_NP7-90-0412	-5.19749	-22.2173	CD8_C6
PD10_ZZM_NP7-9-0412	-12.7271	-27.2266	CD8_C6
PD10_ZZM_NP7-93-0412	-8.83588	-24.3686	CD8_C6
PD10_ZZM_NP7-94-0412	-7.91806	-31.5713	CD8_C1
PD10_ZZM_NP8-263-0412	41.2003	-12.0228	CD8_C1
PD10_ZZM_PP7-101-0412	6.3637	31.3837	CD4_C5
PD10_ZZM_PP7-105-0412	4.62828	35.3914	CD4_C5
PD10_ZZM_PP7-107-0412	47.984	-9.544	CD8_C1
PD10_ZZM_PP7-110-0412	-23.4255	-31.5557	CD8_C2
PD10_ZZM_PP7-111-0412	5.09844	36.426	CD4_C5
PD10_ZZM_PP7-113-0412	-24.5526	-37.0688	CD8_C2
PD10_ZZM_PP7-120-0412	-20.8245	-33.9003	CD8_C8
PD10_ZZM_PP7-14-0412	13.5038	11.1847	CD4_C5
PD10_ZZM_PP7-141-0412	16.7882	19.4219	CD4_C5
PD10_ZZM_PP7-146-0412	-19.0221	-33.148	CD8_C8
PD10_ZZM_PP7-148-0412	-10.8674	-41.6297	CD8_C6
PD10_ZZM_PP7-149-0412	17.1905	16.2543	CD4_C5
PD10_ZZM_PP7-150-0412	-18.8741	-36.276	CD8_C8
PD10_ZZM_PP7-153-0412	-16.2772	-38.6529	CD8_C8
PD10_ZZM_PP7-154-0412	-20.3044	-35.9816	CD8_C8
PD10_ZZM_PP7-160-0412	-18.2097	-38.9279	CD8_C8
PD10_ZZM_PP7-16-0412	-13.0378	-32.6159	CD8_C8
PD10_ZZM_PP7-161-0412	-18.7466	-37.3975	CD8_C8
PD10_ZZM_PP7-163-0412	19.1256	17.2709	CD4_C5
PD10_ZZM_PP7-165-0412	-17.1754	-37.5249	CD8_C8
PD10_ZZM_PP7-168-0412	21.3258	25.2745	CD4_C5
PD10_ZZM_PP7-169-0412	21.1339	14.1806	CD4_C5
PD10_ZZM_PP7-178-0412	17.628	19.2696	CD4_C5
PD10_ZZM_PP7-179-0412	-18.1181	-36.183	CD8_C8
PD10_ZZM_PP7-181-0412	17.4404	9.59282	CD4_C5
PD10_ZZM_PP7-187-0412	-16.9763	-38.2349	CD8_C8
PD10_ZZM_PP7-188-0412	21.3006	15.0091	CD4_C5
PD10_ZZM_PP7-189-0412	32.9599	15.9273	CD4_C5
PD10_ZZM_PP7-2-0412	33.7271	1.28244	CD8_C1
PD10_ZZM_PP7-23-0412	13.7608	32.09	CD4_C5
PD10_ZZM_PP7-32-0412	-13.1501	-36.1692	CD8_C8
PD10_ZZM_PP7-34-0412	25.7641	18.4698	CD4_C5
PD10_ZZM_PP7-35-0412	25.6948	18.791	CD4_C5
PD10_ZZM_PP7-39-0412	-12.8891	-37.4084	CD8_C8
PD10_ZZM_PP7-43-0412	23.8232	12.6193	CD4_C5
PD10_ZZM_PP7-46-0412	-11.0919	-38.1532	CD8_C8
PD10_ZZM_PP7-47-0412	9.60341	31.8068	CD4_C5
PD10_ZZM_PP7-51-0412	-19.5437	-42.1258	CD8_C1
PD10_ZZM_PP7-54-0412	-20.6141	-34.9977	CD8_C8
PD10_ZZM_PP7-58-0412	36.6381	27.084	CD4_C5
PD10_ZZM_PP7-59-0412	-53.9436	-10.5834	CD4_C11
PD10_ZZM_PP7-6-0412	29.8922	19.1617	CD4_C5
PD10_ZZM_PP7-61-0412	-16.65	-36.1987	CD8_C8
PD10_ZZM_PP7-63-0412	-11.5165	-37.5696	CD8_C8
PD10_ZZM_PP7-64-0412	29.6382	20.3181	CD4_C5
PD10_ZZM_PP7-67-0412	30.4466	22.5808	CD4_C5
PD10_ZZM_PP7-68-0412	30.8908	16.7841	CD4_C5
PD10_ZZM_PP7-73-0412	19.8655	13.0242	CD4_C5
PD10_ZZM_PP7-75-0412	-18.7849	-34.8406	CD8_C8
PD10_ZZM_PP7-76-0412	-19.4143	-38.5554	CD8_C8
PD10_ZZM_PP7-80-0412	-17.6056	-32.1093	CD8_C8
PD10_ZZM_PP7-81-0412	38.0137	14.0362	CD4_C5
PD10_ZZM_PP7-86-0412	-20.5749	-39.6194	CD8_C8
PD10_ZZM_PP7-88-0412	31.4165	20.9265	CD4_C5
PD10_ZZM_PP7-89-0412	-54.6658	-10.7895	CD4_C11
PD10_ZZM_PP7-91-0412	21.7439	11.3159	CD4_C5
PD10_ZZM_PP7-93-0412	-20.2155	-34.1285	CD8_C8
PD10_ZZM_PP7-94-0412	-13.4657	-38.4735	CD8_C8
PD10_ZZM_PP7-96-0412	-10.3067	-36.0706	CD8_C8
PD10_ZZM_PP7-98-0412	-23.7048	-33.0222	CD8_C6
PD10_ZZM_PP8-103-0412	-19.0328	-41.13	CD8_C8
PD10_ZZM_PP8-106-0412	21.2881	9.56988	CD4_C5
PD10_ZZM_PP8-125-0412	-23.0575	-38.4909	CD8_C8
PD10_ZZM_PP8-126-0412	-25.3563	-34.0373	CD8_C8
PD10_ZZM_PP8-131-0412	-15.5925	-34.8755	CD8_C8
PD10_ZZM_PP8-179-0412	-14.7224	-34.4709	CD8_C8
PD10_ZZM_TP7-113-0412	4.60883	9.11145	CD4_C3
PD10_ZZM_TP7-116-0412	5.81114	4.57955	CD4_C3
PD10_ZZM_TP7-120-0412	-0.103873	10.806	CD4_C3
PD10_ZZM_TP7-125-0412	-10.5161	-24.2225	CD8_C6
PD10_ZZM_TP7-132-0412	-7.47905	7.98887	CD4_C3
PD10_ZZM_TP7-145-0412	-2.02219	3.64262	CD4_C3
PD10_ZZM_TP7-154-0412	-12.3679	-19.4955	CD8_C6
PD10_ZZM_TP7-155-0412	-2.62181	12.5463	CD4_C3
PD10_ZZM_TP7-156-0412	-15.8796	-19.4281	CD8_C6
PD10_ZZM_TP7-157-0412	-3.41272	-17.2187	CD4_C14
PD10_ZZM_TP7-158-0412	6.22143	5.21526	CD4_C3
PD10_ZZM_TP7-159-0412	5.52847	10.2188	CD4_C3
PD10_ZZM_TP7-165-0412	7.9713	0.731058	CD4_C3
PD10_ZZM_TP7-169-0412	5.29673	-2.52168	CD4_C14
PD10_ZZM_TP7-17-0412	7.58493	-3.68091	CD4_C14
PD10_ZZM_TP7-176-0412	0.20292	9.1974	CD4_C3
PD10_ZZM_TP7-178-0412	-2.67983	10.9753	CD4_C3
PD10_ZZM_TP7-180-0412	5.81185	-1.39926	CD4_C3
PD10_ZZM_TP7-181-0412	4.78553	-2.72357	CD4_C14
PD10_ZZM_TP7-189-0412	-14.4352	-20.9209	CD8_C6
PD10_ZZM_TP7-19-0412	-5.09108	1.81146	CD4_C3
PD10_ZZM_TP7-194-0412	-6.37343	-16.2888	CD8_C6
PD10_ZZM_TP7-202-0412	-8.46329	7.65597	CD4_C11
PD10_ZZM_TP7-204-0412	9.12263	3.14579	CD4_C3
PD10_ZZM_TP7-206-0412	-15.5123	-30.2372	CD8_C6
PD10_ZZM_TP7-207-0412	-1.25217	-2.67793	CD4_C3
PD10_ZZM_TP7-208-0412	9.32385	0.859918	CD4_C3
PD10_ZZM_TP7-210-0412	-11.6628	-37.5326	CD8_C8
PD10_ZZM_TP7-216-0412	3.08285	0.0259246	CD4_C3
PD10_ZZM_TP7-217-0412	-13.4223	-15.6049	CD8_C6
PD10_ZZM_TP7-219-0412	8.48503	7.65001	CD4_C3
PD10_ZZM_TP7-222-0412	-8.31782	7.91716	CD4_C11
PD10_ZZM_TP7-224-0412	13.1732	5.36202	CD4_C3
PD10_ZZM_TP7-230-0412	-14.1141	-25.704	CD8_C6
PD10_ZZM_TP7-231-0412	0.846351	0.609721	CD4_C3
PD10_ZZM_TP7-232-0412	-1.37546	12.8861	CD4_C3
PD10_ZZM_TP7-234-0412	-10.1224	-34.6232	CD8_C6
PD10_ZZM_TP7-239-0412	0.616559	10.4483	CD4_C3
PD10_ZZM_TP7-240-0412	2.90686	7.90617	CD4_C3
PD10_ZZM_TP7-250-0412	1.04055	0.5033	CD4_C3
PD10_ZZM_TP7-254-0412	-1.71971	-11.945	CD8_C0
PD10_ZZM_TP7-256-0412	3.50143	1.33848	CD4_C3
PD10_ZZM_TP7-262-0412	-7.23212	-13.4191	CD8_C6
PD10_ZZM_TP7-267-0412	7.20516	15.3214	CD4_C14
PD10_ZZM_TP7-27-0412	-1.14213	5.92998	CD4_C3
PD10_ZZM_TP7-28-0412	-3.46658	2.4129	CD4_C3
PD10_ZZM_TP7-29-0412	-13.4177	-16.9518	CD8_C6
PD10_ZZM_TP7-30-0412	-6.71225	11.4498	CD4_C3
PD10_ZZM_TP7-33-0412	1.56901	10.5861	CD4_C3
PD10_ZZM_TP7-37-0412	-6.80082	-11.7488	CD8_C6
PD10_ZZM_TP7-47-0412	-5.4668	7.1223	CD4_C3
PD10_ZZM_TP7-55-0412	-1.41878	9.85761	CD4_C3
PD10_ZZM_TP7-60-0412	-3.68785	7.3894	CD4_C3
PD10_ZZM_TP7-62-0412	-4.03845	-14.4391	CD8_C6
PD10_ZZM_TP7-64-0412	5.4245	3.19821	CD4_C3
PD10_ZZM_TP7-73-0412	-6.63569	8.09293	CD4_C3
PD10_ZZM_TP7-83-0412	-5.30696	12.4185	CD4_C3
PD10_ZZM_TP7-85-0412	-10.0614	-9.74837	CD8_C6
PD10_ZZM_TP7-9-0412	7.56816	-1.89211	CD4_C14
PD10_ZZM_TP7-97-0412	-3.99971	8.40141	CD4_C3
PD10_ZZM_TP7-99-0412	-2.74459	12.5393	CD4_C3
PD10_ZZM_TP8-104-0412	16.4622	3.24899	CD4_C14
PD10_ZZM_TP8-109-0412	16.5209	2.46209	CD4_C14
PD10_ZZM_TP8-173-0412	16.6717	7.68305	CD4_C14
PD10_ZZM_TP8-288-0412	16.497	3.8882	CD4_C5
PD10_ZZM_TP8-359-0412	-8.91832	5.80865	CD4_C3
PD10_ZZM_TP8-44-0412	-51.695	-15.7377	CD4_C11
PD10_ZZM_FP7-100-20171109	-33.0289	38.9883	CD8_C2
PD10_ZZM_FP7-102-20171109	-32.9143	38.6669	CD8_C2
PD10_ZZM_FP7-105-20171109	-28.7181	31.2008	CD8_C2
PD10_ZZM_FP7-107-20171109	-13.6473	32.5628	CD4_C10
PD10_ZZM_FP7-109-20171109	-31.6424	36.5737	CD8_C2
PD10_ZZM_FP7-111-20171109	-35.5351	38.9981	CD8_C2
PD10_ZZM_FP7-116-20171109	-13.2293	41.0347	CD4_C10
PD10_ZZM_FP7-129-20171109	-25.9108	29.6468	CD8_C2
PD10_ZZM_FP7-147-20171109	-14.0409	35.9265	CD4_C10
PD10_ZZM_FP7-152-20171109	-29.3474	34.3421	CD8_C2
PD10_ZZM_FP7-158-20171109	-25.9008	34.574	CD8_C2
PD10_ZZM_FP7-166-20171109	-34.144	41.3833	CD8_C2
PD10_ZZM_FP7-171-20171109	-25.2929	33.0466	CD8_C2
PD10_ZZM_FP7-176-20171109	-17.4456	43.2043	CD8_C2
PD10_ZZM_FP7-177-20171109	-9.16283	36.7297	CD4_C10
PD10_ZZM_FP7-179-20171109	-36.1642	2.52455	CD4_C12
PD10_ZZM_FP7-181-20171109	-18.7974	38.9613	CD4_C10
PD10_ZZM_FP7-188-20171109	-25.8264	30.9467	CD8_C2
PD10_ZZM_FP7-19-20171109	-29.0154	32.3949	CD8_C2
PD10_ZZM_FP7-192-20171109	-8.96833	33.7168	CD4_C10
PD10_ZZM_FP7-22-20171109	-29.3412	33.8839	CD8_C2
PD10_ZZM_FP7-29-20171109	-33.7429	35.0423	CD8_C2
PD10_ZZM_FP7-34-20171109	-43.3283	38.3995	CD8_C9
PD10_ZZM_FP7-42-20171109	-25.84	36.3457	CD8_C2
PD10_ZZM_FP7-44-20171109	-13.3125	43.6767	CD4_C10
PD10_ZZM_FP7-47-20171109	-35.0919	38.9445	CD8_C2
PD10_ZZM_FP7-5-20171109	-13.4789	37.8414	CD4_C10
PD10_ZZM_FP7-52-20171109	-27.9531	35.3728	CD8_C2
PD10_ZZM_FP7-54-20171109	-30.602	33.151	CD8_C2
PD10_ZZM_FP7-58-20171109	-29.002	37.3375	CD8_C2
PD10_ZZM_FP7-59-20171109	-31.9825	38.2332	CD8_C2
PD10_ZZM_FP7-6-20171109	-15.7118	38.0799	CD4_C10
PD10_ZZM_FP7-62-20171109	-40.635	36.6114	CD8_C2
PD10_ZZM_FP7-66-20171109	-43.5331	33.5983	CD8_C2
PD10_ZZM_FP7-67-20171109	-19.5343	40.7866	CD4_C10
PD10_ZZM_FP7-70-20171109	-19.2648	36.101	CD4_C10
PD10_ZZM_FP7-78-20171109	-12.8882	38.5479	CD4_C10
PD10_ZZM_FP7-91-20171109	-12.6405	40.0302	CD4_C10
PD10_ZZM_FP7-92-20171109	-39.9538	35.7169	CD8_C2
PD10_ZZM_FP7-94-20171109	-25.9592	34.3924	CD8_C2
PD10_ZZM_FP7-95-20171109	-33.4682	34.9528	CD8_C2
PD10_ZZM_FP7-97-20171109	-28.2012	37.1789	CD8_C2
PD10_ZZM_LNP7-100-20171109	-29.708	-2.21341	CD8_C7
PD10_ZZM_LNP7-104-20171109	-34.0247	1.04361	CD8_C7
PD10_ZZM_LNP7-107-20171109	-19.7339	7.09146	CD4_C12
PD10_ZZM_LNP7-115-20171109	-29.7226	5.07011	CD8_C7
PD10_ZZM_LNP7-117-20171109	-23.113	5.93213	CD8_C7
PD10_ZZM_LNP7-118-20171109	-20.6803	10.8285	CD8_C7
PD10_ZZM_LNP7-1-20171109	-13.3409	0.88091	CD4_C12
PD10_ZZM_LNP7-121-20171109	8.25428	13.9953	CD4_C12
PD10_ZZM_LNP7-134-20171109	-18.3877	-5.54454	CD8_C7
PD10_ZZM_LNP7-135-20171109	-15.024	0.350803	CD4_C12
PD10_ZZM_LNP7-139-20171109	2.00835	-26.3734	CD8_C7
PD10_ZZM_LNP7-141-20171109	-21.3142	-6.89851	CD8_C7
PD10_ZZM_LNP7-16-20171109	-28.8804	11.2516	CD8_C7
PD10_ZZM_LNP7-17-20171109	-17.6968	4.60598	CD4_C12
PD10_ZZM_LNP7-186-20171109	45.5446	-2.84339	CD8_C1
PD10_ZZM_LNP7-191-20171109	49.9801	-12.6622	CD8_C1
PD10_ZZM_LNP7-192-20171109	-8.89782	11.7662	CD4_C11
PD10_ZZM_LNP7-196-20171109	-31.8807	-3.40291	CD8_C7
PD10_ZZM_LNP7-198-20171109	-20.1112	8.0168	CD4_C12
PD10_ZZM_LNP7-20-20171109	-16.6376	-0.163842	CD4_C12
PD10_ZZM_LNP7-203-20171109	-29.7595	-3.22574	CD8_C7
PD10_ZZM_LNP7-206-20171109	-20.512	10.0055	CD4_C12
PD10_ZZM_LNP7-212-20171109	-19.1893	2.50887	CD4_C12
PD10_ZZM_LNP7-217-20171109	-24.8927	7.1298	CD4_C12
PD10_ZZM_LNP7-2-20171109	-26.5606	5.60089	CD8_C7
PD10_ZZM_LNP7-220-20171109	44.5623	-3.66303	CD8_C1
PD10_ZZM_LNP7-221-20171109	-29.6225	4.69623	CD8_C7
PD10_ZZM_LNP7-222-20171109	-31.5259	1.4963	CD8_C7
PD10_ZZM_LNP7-228-20171109	-52.5771	2.48794	CD8_C7
PD10_ZZM_LNP7-229-20171109	-18.5767	7.95934	CD4_C12
PD10_ZZM_LNP7-230-20171109	-32.8661	5.58537	CD8_C7
PD10_ZZM_LNP7-27-20171109	-14.0111	26.6023	CD4_C12
PD10_ZZM_LNP7-28-20171109	49.7866	-10.4938	CD8_C1
PD10_ZZM_LNP7-32-20171109	-30.1347	1.39993	CD8_C7
PD10_ZZM_LNP7-34-20171109	-33.9563	-6.39573	CD8_C7
PD10_ZZM_LNP7-35-20171109	-16.7607	-3.56811	CD4_C12
PD10_ZZM_LNP7-37-20171109	-16.9743	-1.7907	CD4_C12
PD10_ZZM_LNP7-38-20171109	-16.8752	26.5259	CD4_C12
PD10_ZZM_LNP7-41-20171109	-16.3981	2.88216	CD4_C12
PD10_ZZM_LNP7-43-20171109	-20.6177	-6.91532	CD8_C7
PD10_ZZM_LNP7-44-20171109	-35.773	-7.61276	CD8_C7
PD10_ZZM_LNP7-49-20171109	-15.3706	29.1398	CD4_C12
PD10_ZZM_LNP7-51-20171109	-25.0295	13.8266	CD4_C12
PD10_ZZM_LNP7-5-20171109	-37.0389	-6.3496	CD8_C7
PD10_ZZM_LNP7-52-20171109	-22.7598	-2.62838	CD8_C7
PD10_ZZM_LNP7-53-20171109	-38.1822	-6.75785	CD8_C7
PD10_ZZM_LNP7-56-20171109	-37.6618	-4.65454	CD8_C7
PD10_ZZM_LNP7-59-20171109	-30.935	2.15068	CD8_C7
PD10_ZZM_LNP7-66-20171109	48.7146	-10.9796	CD8_C1
PD10_ZZM_LNP7-71-20171109	-18.0948	0.2067	CD4_C12
PD10_ZZM_LNP7-7-20171109	-10.9229	29.9819	CD4_C10
PD10_ZZM_LNP7-75-20171109	52.4852	-12.8393	CD8_C1
PD10_ZZM_LNP7-78-20171109	-19.4681	-2.86093	CD8_C7
PD10_ZZM_LNP7-79-20171109	-35.2197	-3.82	CD8_C7
PD10_ZZM_LNP7-80-20171109	-24.2482	10.9081	CD4_C12
PD10_ZZM_LNP7-8-20171109	-27.0224	-1.79816	CD8_C7
PD10_ZZM_LNP7-84-20171109	-26.8789	2.84789	CD8_C7
PD10_ZZM_LNP7-85-20171109	-25.2586	7.08581	CD8_C7
PD10_ZZM_LNP7-87-20171109	-7.58731	32.9137	CD4_C10
PD10_ZZM_LNP7-88-20171109	-32.6104	-7.88024	CD8_C7
PD10_ZZM_LNP7-89-20171109	-35.2336	-8.71866	CD8_C7
PD10_ZZM_LNP7-95-20171109	-35.0075	-6.56854	CD8_C7
PD10_ZZM_LNP7-96-20171109	-25.21	13.4117	CD4_C12
PD10_ZZM_LNP7-98-20171109	-27.4089	-4.08533	CD8_C7
PD10_ZZM_NP10-473-20171109	-12.6535	42.5887	CD4_C10
PD10_ZZM_NP10-474-20171109	-13.179	37.3329	CD4_C10
PD10_ZZM_NP10-475-20171109	-26.0218	33.0036	CD8_C2
PD10_ZZM_NP10-480-20171109	-32.2673	33.391	CD8_C2
PD10_ZZM_NP7-102-20171109	-20.7943	-4.28549	CD8_C7
PD10_ZZM_NP7-107-20171109	-29.5846	-6.84379	CD8_C7
PD10_ZZM_NP7-109-20171109	-35.8273	-5.09508	CD8_C7
PD10_ZZM_NP7-11-20171109	-44.426	8.23877	CD8_C7
PD10_ZZM_NP7-113-20171109	-38.8734	-6.80939	CD8_C7
PD10_ZZM_NP7-114-20171109	-14.1941	-0.389122	CD4_C12
PD10_ZZM_NP7-118-20171109	-41.6171	9.42319	CD8_C7
PD10_ZZM_NP7-119-20171109	-37.7573	-7.58804	CD8_C7
PD10_ZZM_NP7-12-20171109	-27.0338	14.7744	CD4_C12
PD10_ZZM_NP7-124-20171109	-14.115	1.7946	CD4_C12
PD10_ZZM_NP7-128-20171109	-28.3969	19.9078	CD8_C2
PD10_ZZM_NP7-14-20171109	-34.3108	-5.54183	CD8_C7
PD10_ZZM_NP7-21-20171109	16.1685	-17.7308	CD4_C14
PD10_ZZM_NP7-2-20171109	-61.2171	-3.01417	CD8_C9
PD10_ZZM_NP7-31-20171109	-14.6844	9.05975	CD4_C12
PD10_ZZM_NP7-3-20171109	-25.8057	15.4952	CD4_C12
PD10_ZZM_NP7-53-20171109	-21.7258	-9.8947	CD8_C7
PD10_ZZM_NP7-55-20171109	-37.5506	-2.90484	CD8_C7
PD10_ZZM_NP7-56-20171109	43.1424	-5.61709	CD8_C1
PD10_ZZM_NP7-59-20171109	-28.5721	-5.83931	CD8_C7
PD10_ZZM_NP7-6-20171109	-33.7837	3.82576	CD8_C7
PD10_ZZM_NP7-63-20171109	-13.6909	14.1867	CD4_C12
PD10_ZZM_NP7-66-20171109	-32.8068	-5.97205	CD8_C7
PD10_ZZM_NP7-67-20171109	-40.4973	-4.04109	CD8_C7
PD10_ZZM_NP7-68-20171109	-10.6402	31.9322	CD4_C12
PD10_ZZM_NP7-71-20171109	-26.3872	-21.267	CD8_C7
PD10_ZZM_NP7-7-20171109	-30.7275	10.1951	CD8_C7
PD10_ZZM_NP7-76-20171109	-33.2569	-2.51615	CD8_C7
PD10_ZZM_NP7-81-20171109	-20.5698	3.79352	CD4_C12
PD10_ZZM_NP7-9-20171109	-16.6696	7.04528	CD4_C14
PD10_ZZM_NP7-97-20171109	-16.7421	-1.62216	CD4_C12
PD10_ZZM_NP9-143-20171109	-37.1931	-8.5045	CD8_C7
PD10_ZZM_NP9-161-20171109	-19.4059	0.284973	CD4_C12
PD10_ZZM_NP9-236-20171109	-39.1897	-6.51558	CD8_C7
PD10_ZZM_PP10-136-20171109	41.9469	-11.1825	CD8_C1
PD10_ZZM_PP10-254-20171109	8.49068	26.728	CD4_C10
PD10_ZZM_PP7-105-20171109	-16.5468	31.6768	CD4_C10
PD10_ZZM_PP7-114-20171109	-30.172	-17.0102	CD8_C7
PD10_ZZM_PP7-115-20171109	-23.6018	-13.2533	CD8_C7
PD10_ZZM_PP7-119-20171109	40.6892	-8.12223	CD8_C1
PD10_ZZM_PP7-124-20171109	-25.6108	-13.7719	CD8_C7
PD10_ZZM_PP7-126-20171109	-17.4023	31.42	CD4_C10
PD10_ZZM_PP7-14-20171109	-46.5249	23.7948	CD8_C2
PD10_ZZM_PP7-16-20171109	-49.3879	30.6791	CD8_C2
PD10_ZZM_PP7-198-20171109	-15.1927	34.3684	CD4_C10
PD10_ZZM_PP7-224-20171109	-16.6324	30.7318	CD4_C10
PD10_ZZM_PP7-227-20171109	-19.5149	30.9992	CD4_C10
PD10_ZZM_PP7-234-20171109	-10.8481	34.0003	CD4_C10
PD10_ZZM_PP7-24-20171109	7.44508	23.2881	CD4_C5
PD10_ZZM_PP7-27-20171109	-13.766	39.4139	CD4_C10
PD10_ZZM_PP7-28-20171109	-15.0405	41.8361	CD4_C10
PD10_ZZM_PP7-41-20171109	-47.8337	29.5298	CD8_C2
PD10_ZZM_PP7-43-20171109	-29.0698	40.2235	CD8_C2
PD10_ZZM_PP7-47-20171109	-17.2915	35.4863	CD4_C10
PD10_ZZM_PP7-57-20171109	-10.9908	41.1244	CD4_C10
PD10_ZZM_PP7-59-20171109	-6.57372	38.0307	CD4_C10
PD10_ZZM_PP7-66-20171109	-23.6428	37.568	CD8_C2
PD10_ZZM_PP7-73-20171109	-20.2523	30.5129	CD8_C2
PD10_ZZM_PP7-79-20171109	-24.1469	36.1279	CD8_C2
PD10_ZZM_PP7-80-20171109	-26.4873	38.0714	CD8_C2
PD10_ZZM_PP7-81-20171109	-5.61132	39.4516	CD4_C5
PD10_ZZM_PP7-82-20171109	-43.2336	28.8327	CD8_C2
PD10_ZZM_PP7-85-20171109	-34.8589	39.3761	CD8_C2
PD10_ZZM_PP7-87-20171109	-52.4487	27.135	CD8_C2
PD10_ZZM_PP7-88-20171109	-9.82797	41.1972	CD4_C10
PD10_ZZM_PP7-91-20171109	-10.0074	38.9545	CD4_C10
PD10_ZZM_TP7-10-20171109	43.6719	-3.52284	CD8_C1
PD10_ZZM_TP7-108-20171109	-47.7108	7.67818	CD8_C7
PD10_ZZM_TP7-1-20171109	-58.9479	-6.7609	CD8_C9
PD10_ZZM_TP7-129-20171109	-58.4961	-5.60613	CD8_C9
PD10_ZZM_TP7-130-20171109	-57.0793	-3.87325	CD8_C9
PD10_ZZM_TP7-131-20171109	-59.1326	-3.45395	CD8_C9
PD10_ZZM_TP7-13-20171109	42.2614	-3.39299	CD8_C1
PD10_ZZM_TP7-137-20171109	-15.9697	15.9452	CD8_C7
PD10_ZZM_TP7-169-20171109	-51.4885	-2.6482	CD8_C7
PD10_ZZM_TP7-170-20171109	-53.0563	6.96403	CD8_C7
PD10_ZZM_TP7-177-20171109	54.7277	-12.0395	CD8_C1
PD10_ZZM_TP7-186-20171109	-31.5486	26.8882	CD4_C12
PD10_ZZM_TP7-187-20171109	-36.9774	27.3689	CD8_C7
PD10_ZZM_TP7-21-20171109	19.2212	-6.3943	CD4_C14
PD10_ZZM_TP7-37-20171109	-43.4441	3.94423	CD8_C7
PD10_ZZM_TP7-44-20171109	-48.8412	0.888887	CD8_C7
PD10_ZZM_TP7-45-20171109	-56.6385	-4.98342	CD8_C9
PD10_ZZM_TP7-51-20171109	-51.3006	1.37886	CD8_C7
PD10_ZZM_TP7-52-20171109	-49.1508	1.60553	CD8_C7
PD10_ZZM_TP7-55-20171109	-39.6255	3.12519	CD8_C7
PD10_ZZM_TP7-57-20171109	-34.6693	-1.85249	CD8_C7
PD10_ZZM_TP7-59-20171109	-32.9822	5.6993	CD8_C7
PD10_ZZM_TP7-6-20171109	-9.13734	16.1789	CD8_C7
PD10_ZZM_TP7-66-20171109	-53.0409	1.56785	CD8_C7
PD10_ZZM_TP7-68-20171109	-44.1897	1.90052	CD8_C7
PD10_ZZM_TP7-72-20171109	-37.5306	0.185977	CD8_C7
PD10_ZZM_TP7-80-20171109	-50.988	-1.13588	CD8_C7
PD10_ZZM_TP7-83-20171109	-41.0962	-0.922571	CD8_C7
PD10_ZZM_TP7-84-20171109	-40.7058	-3.62976	CD8_C7
PD10_ZZM_TP7-87-20171109	-31.0054	5.6878	CD8_C7
PD10_ZZM_TP7-91-20171109	-46.9115	4.01439	CD8_C7
PD10_ZZM_TP7-99-20171109	-37.8453	-2.50042	CD8_C7
PD10_ZZM_TP9-111-20171109	-32.348	-10.5919	CD8_C7
PD10_ZZM_TP9-178-20171109	-40.337	-8.75416	CD8_C7
PD10_ZZM_PL15-0222	5.15025	38.7499	CD4_C5
PD10_ZZM_PL32-0222	-2.27649	38.2254	CD4_C5
PD10_ZZM_PL37-0222	18.2783	40.9686	CD4_C5
PD10_ZZM_PL42-0222	18.271	40.9718	CD4_C5
PD10_ZZM_PL6-0222	-2.83524	37.6847	CD4_C5
PD10_ZZM_TL-plus-42-0222	-9.7605	20.9336	CD4_C4
PD10_ZZM_TL-plus-49-0222	48.1678	-7.09097	CD8_C1
PD10_ZZM_TL-plus-5-0222	-22.424	2.09911	CD8_C7
PD10_ZZM_TL-plus-53-0222	-12.2598	-1.97322	CD4_C12
PD10_ZZM_PL-plus-60-0227	8.09478	40.7192	CD4_C5
PD10_ZZM_NP7-25-0322	25.5055	-14.2419	CD8_C6
PD10_ZZM_NP7-35-0322	36.0828	-12.2908	CD8_C1
PD10_ZZM_NP7-4-0322	35.9042	-17.5175	CD8_C1
PD10_ZZM_NP7-50-0322	-4.27571	-32.2534	CD8_C6
PD10_ZZM_NP7-67-0322	35.2309	-6.81107	CD8_C1
PD10_ZZM_NP7-7-0322	49.029	-14.566	CD8_C1
PD10_ZZM_NP7-80-0322	40.1692	-6.39223	CD8_C1
PD10_ZZM_NP7-92-0322	1.88937	-9.21368	CD4_C14
PD10_ZZM_PP7-106-0322	14.4692	36.3027	CD4_C5
PD10_ZZM_PP7-133-0322	33.8538	26.1212	CD4_C5
PD10_ZZM_PP7-158-0322	21.3341	23.3297	CD4_C5
PD10_ZZM_PP7-159-0322	18.9369	25.7271	CD4_C5
PD10_ZZM_PP7-167-0322	22.6105	26.7341	CD4_C5
PD10_ZZM_PP7-17-0322	35.7648	20.1686	CD4_C5
PD10_ZZM_PP7-201-0322	-10.1438	-43.7128	CD8_C8
PD10_ZZM_PP7-46-0322	34.2584	22.5616	CD4_C5
PD10_ZZM_PP7-81-0322	33.9737	20.5807	CD4_C5
PD10_ZZM_PP7-85-0322	28.6235	10.819	CD4_C5
PD10_ZZM_PP7-88-0322	34.6057	22.4071	CD4_C5
PD10_ZZM_PP7-99-0322	35.2154	21.6268	CD4_C5
PD10_ZZM_TP7-105-0322	16.3371	-6.27436	CD4_C14
PD10_ZZM_TP7-11-0322	4.55891	26.1949	CD4_C14
PD10_ZZM_TP7-111-0322	16.2969	-14.1131	CD8_C1
PD10_ZZM_TP7-115-0322	10.5993	-7.48108	CD4_C14
PD10_ZZM_TP7-118-0322	13.8439	-14.1024	CD4_C14
PD10_ZZM_TP7-140-0322	7.68934	-7.29788	CD4_C14
PD10_ZZM_TP7-17-0322	1.41597	-18.4568	CD8_C6
PD10_ZZM_TP7-174-0322	9.95492	-21.1783	CD4_C14
PD10_ZZM_TP7-180-0322	15.2176	-13.6877	CD4_C14
PD10_ZZM_TP7-183-0322	20.0468	-16.4859	CD8_C1
PD10_ZZM_TP7-184-0322	8.6618	-11.7246	CD4_C14
PD10_ZZM_TP7-185-0322	31.828	-10.6761	CD8_C1
PD10_ZZM_TP7-191-0322	15.0387	-13.7182	CD4_C14
PD10_ZZM_TP7-2-0322	-55.1546	-12.8724	CD4_C11
PD10_ZZM_TP7-43-0322	17.5723	-14.9254	CD4_C14
PD10_ZZM_TP7-46-0322	9.71881	-14.1129	CD8_C0
PD10_ZZM_TP7-52-0322	21.2949	-8.18056	CD4_C14
PD10_ZZM_TP7-65-0322	15.0176	-5.08806	CD4_C14
PD10_ZZM_TP7-77-0322	19.0356	-13.0729	CD4_C14
PD10_ZZM_TP7-81-0322	39.7591	-5.46562	CD8_C1
PD10_ZZM_NP7-10-0327	19.47	-38.0116	CD8_C0
PD10_ZZM_NP7-17-0327	37.7274	-27.2948	CD8_C0
PD10_ZZM_NP7-205-0327	46.7498	-16.737	CD8_C1
PD10_ZZM_NP7-206-0327	28.8137	-31.1062	CD4_C14
PD10_ZZM_NP7-218-0327	24.2132	-42.1065	CD8_C0
PD10_ZZM_NP7-224-0327	28.5427	-40.08	CD8_C0
PD10_ZZM_NP7-226-0327	42.6477	-6.66761	CD8_C1
PD10_ZZM_NP7-227-0327	39.1156	-32.4385	CD8_C0
PD10_ZZM_NP7-234-0327	27.2296	-30.1168	CD4_C14
PD10_ZZM_NP7-254-0327	47.7752	-14.0631	CD8_C1
PD10_ZZM_NP7-263-0327	39.9719	-34.8303	CD8_C0
PD10_ZZM_NP7-286-0327	25.2131	-41.0704	CD8_C0
PD10_ZZM_NP7-30-0327	23.7597	-37.354	CD8_C0
PD10_ZZM_NP7-64-0327	38.2058	26.4701	CD4_C5
PD10_ZZM_NP7-65-0327	34.3045	-34.4523	CD8_C0
PD10_ZZM_NP7-75-0327	18.3634	-35.4988	CD8_C0
PD10_ZZM_NP7-93-0327	-12.5173	-42.8165	CD8_C8
PD10_ZZM_PP11-7-0327	55.9019	-15.9435	CD8_C1
PD10_ZZM_PP7-1-0327	18.9203	7.82428	CD4_C5
PD10_ZZM_PP7-12-0327	30.4301	29.9406	CD4_C5
PD10_ZZM_PP7-137-0327	29.0321	14.0911	CD4_C5
PD10_ZZM_PP7-180-0327	28.9514	29.2423	CD4_C5
PD10_ZZM_PP7-3-0327	33.896	29.9904	CD4_C5
PD10_ZZM_PP7-31-0327	21.335	21.6469	CD4_C5
PD10_ZZM_PP7-4-0327	33.7721	32.7921	CD4_C5
PD10_ZZM_PP7-85-0327	27.6246	33.2574	CD4_C5
PD10_ZZM_PP7-9-0327	32.7765	30.4263	CD4_C5
PD10_ZZM_TP7-113-0327	51.0788	-4.33558	CD8_C1
PD10_ZZM_TP7-120-0327	14.4888	-30.855	CD8_C0
PD10_ZZM_TP7-140-0327	46.123	-14.9142	CD8_C1
PD10_ZZM_TP7-150-0327	9.34191	-23.5505	CD8_C0
PD10_ZZM_TP7-157-0327	32.3253	-36.3359	CD8_C0
PD10_ZZM_TP7-18-0327	26.0425	-23.181	CD8_C1
PD10_ZZM_TP7-189-0327	12.2088	-31.639	CD8_C0
PD10_ZZM_TP7-197-0327	11.8875	-28.4069	CD4_C14
PD10_ZZM_TP7-20-0327	3.8814	-26.9893	CD8_C6
PD10_ZZM_TP7-207-0327	27.0792	-37.7115	CD8_C0
PD10_ZZM_TP7-208-0327	11.4957	-24.1031	CD4_C14
PD10_ZZM_TP7-225-0327	26.8312	-35.8829	CD4_C14
PD10_ZZM_TP7-228-0327	38.5749	-34.033	CD8_C0
PD10_ZZM_TP7-23-0327	9.76074	-28.8702	CD8_C0
PD10_ZZM_TP7-244-0327	50.6338	-5.30556	CD8_C1
PD10_ZZM_TP7-256-0327	19.1702	-28.1748	CD8_C0
PD10_ZZM_TP7-259-0327	18.9345	-31.286	CD8_C0
PD10_ZZM_TP7-266-0327	37.7002	-1.04633	CD4_C3
PD10_ZZM_TP7-31-0327	13.9704	-33.5865	CD8_C6
PD10_ZZM_TP7-36-0327	10.7305	-28.2953	CD4_C13
PD10_ZZM_TP7-37-0327	17.3909	-22.5512	CD4_C14
PD10_ZZM_TP7-46-0327	11.9702	23.5415	CD4_C5
PD10_ZZM_TP7-47-0327	12.93	-23.1362	CD4_C14
PD10_ZZM_TP7-54-0327	18.0281	-24.0726	CD4_C14
PD10_ZZM_TP7-57-0327	16.1854	-22.32	CD4_C14
PD10_ZZM_TP7-65-0327	43.9644	-16.2106	CD8_C1
PD10_ZZM_TP7-70-0327	-2.95051	14.6079	CD4_C3
PD10_ZZM_TP7-74-0327	17.7693	-9.18332	CD4_C14
PD10_ZZM_TP7-79-0327	10.7929	-29.6752	CD4_C14
PD10_ZZM_NP7-96-0412	-11.334	-23.9135	CD8_C6
PD10_ZZM_PP7-156-0412	31.6319	25.3503	CD4_C5
PD10_ZZM_PP7-158-0412	-14.8272	-37.8955	CD8_C8
PD10_ZZM_PP7-180-0412	16.9283	17.2727	CD4_C5
PD10_ZZM_PP7-18-0412	-13.828	-36.2064	CD8_C8
PD10_ZZM_PP7-22-0412	19.7749	11.8876	CD8_C8
PD10_ZZM_PP7-31-0412	-19.7482	-35.2296	CD8_C8
PD10_ZZM_PP7-52-0412	16.2897	19.0077	CD4_C5
PD10_ZZM_PP7-53-0412	29.1564	23.8347	CD4_C5
PD10_ZZM_PP7-82-0412	-9.43752	-36.251	CD8_C8
PD10_ZZM_PP7-92-0412	19.1608	14.0139	CD4_C5
PD10_ZZM_TP7-101-0412	6.87335	2.74484	CD4_C3
PD10_ZZM_TP7-104-0412	6.582	8.68821	CD4_C3
PD10_ZZM_TP7-118-0412	-16.1206	-14.9593	CD8_C6
PD10_ZZM_TP7-127-0412	7.6572	6.07184	CD4_C3
PD10_ZZM_TP7-146-0412	8.91843	-5.30295	CD4_C14
PD10_ZZM_TP7-149-0412	2.45482	12.3735	CD4_C3
PD10_ZZM_TP7-153-0412	10.4672	3.74973	CD4_C3
PD10_ZZM_TP7-167-0412	-9.68904	-19.1173	CD4_C3
PD10_ZZM_TP7-18-0412	8.57941	4.07125	CD4_C3
PD10_ZZM_TP7-191-0412	8.46515	4.42503	CD4_C3
PD10_ZZM_TP7-196-0412	10.4635	10.2465	CD4_C3
PD10_ZZM_TP7-201-0412	5.77441	8.9057	CD4_C3
PD10_ZZM_TP7-203-0412	9.56055	5.42733	CD4_C3
PD10_ZZM_TP7-2-0412	-6.4312	4.94366	CD8_C6
PD10_ZZM_TP7-238-0412	7.31486	10.1213	CD4_C3
PD10_ZZM_TP7-25-0412	7.48493	-0.915638	CD4_C14
PD10_ZZM_TP7-260-0412	-4.34392	-9.7499	CD4_C14
PD10_ZZM_TP7-274-0412	9.2155	7.33624	CD4_C3
PD10_ZZM_TP7-276-0412	1.07223	2.39196	CD4_C3
PD10_ZZM_TP7-4-0412	-5.167	6.06223	CD4_C3
PD10_ZZM_TP7-57-0412	37.7057	-0.150395	CD4_C3
PD10_ZZM_TP7-71-0412	-2.53276	6.33057	CD4_C3
PD10_ZZM_TP7-80-0412	4.86446	4.02764	CD4_C3
PD10_ZZM_TP7-82-0412	-3.10858	4.75741	CD4_C3
PD10_ZZM_TP7-84-0412	-1.90718	10.9184	CD4_C3
PD10_ZZM_TP7-88-0412	37.8697	-0.54573	CD4_C3
PD10_ZZM_TP7-92-0412	3.34343	2.91511	CD4_C3
PD10_ZZM_TP8-24-0412	4.0367	11.7086	CD4_C3
PD10_ZZM_FP7-114-20171109	-17.4308	36.346	CD4_C10
PD10_ZZM_FP7-145-20171109	-25.3518	41.4427	CD8_C2
PD10_ZZM_FP7-151-20171109	-37.8863	41.3077	CD8_C2
PD10_ZZM_FP7-156-20171109	-12.6523	42.5611	CD4_C10
PD10_ZZM_FP7-162-20171109	-15.6883	40.6962	CD4_C10
PD10_ZZM_FP7-173-20171109	-17.5101	38.3939	CD4_C10
PD10_ZZM_FP7-2-20171109	-18.2668	37.2073	CD4_C10
PD10_ZZM_FP7-27-20171109	-36.3334	33.796	CD8_C2
PD10_ZZM_FP7-36-20171109	-20.52	40.8122	CD8_C2
PD10_ZZM_FP7-76-20171109	-19.5544	40.3668	CD8_C2
PD10_ZZM_FP7-89-20171109	-30.8396	35.9171	CD8_C2
PD10_ZZM_FP7-9-20171109	-12.8632	37.0806	CD4_C10
PD10_ZZM_FP7-99-20171109	-14.2137	39.7999	CD4_C10
PD10_ZZM_LNP7-112-20171109	-18.6166	9.83632	CD4_C12
PD10_ZZM_LNP7-185-20171109	-20.8905	6.47816	CD4_C12
PD10_ZZM_LNP7-201-20171109	-5.50465	-8.85831	CD8_C7
PD10_ZZM_LNP7-211-20171109	-18.2478	13.3229	CD8_C7
PD10_ZZM_LNP7-215-20171109	-21.1388	7.79239	CD4_C12
PD10_ZZM_LNP7-24-20171109	-17.7103	13.8235	CD4_C12
PD10_ZZM_LNP7-29-20171109	-24.9194	-6.1249	CD8_C7
PD10_ZZM_LNP7-54-20171109	-16.385	1.04652	CD4_C12
PD10_ZZM_LNP7-82-20171109	-17.4685	2.27167	CD4_C12
PD10_ZZM_LNP7-92-20171109	-16.4758	0.316494	CD4_C12
PD10_ZZM_NP10-483-20171109	-17.2791	35.3472	CD4_C10
PD10_ZZM_NP7-101-20171109	-16.5103	5.32273	CD4_C12
PD10_ZZM_NP7-112-20171109	-45.5616	8.36799	CD8_C7
PD10_ZZM_NP7-75-20171109	-4.06865	12.0625	CD4_C3
PD10_ZZM_NP7-80-20171109	-19.2723	0.906941	CD4_C12
PD10_ZZM_NP9-98-20171109	56.143	-15.5233	CD8_C1
PD10_ZZM_PP7-118-20171109	22.184	19.4761	CD4_C5
PD10_ZZM_PP7-25-20171109	-12.0976	36.1601	CD4_C10
PD10_ZZM_PP7-33-20171109	-15.5104	39.6972	CD4_C10
PD10_ZZM_PP7-34-20171109	45.136	-3.13862	CD8_C1
PD10_ZZM_PP7-39-20171109	-15.1722	38.9905	CD4_C10
PD10_ZZM_PP7-40-20171109	-15.2109	36.7494	CD4_C10
PD10_ZZM_PP7-45-20171109	-22.6249	36.3223	CD8_C2
PD10_ZZM_PP7-56-20171109	-11.4963	38.0787	CD4_C10
PD10_ZZM_PP7-72-20171109	-12.0955	37.5657	CD4_C10
PD10_ZZM_TP7-114-20171109	-50.4944	8.15275	CD8_C7
PD10_ZZM_TP7-115-20171109	-39.5386	25.8719	CD8_C2
PD10_ZZM_TP7-38-20171109	-56.5626	-6.81647	CD8_C9
PD10_ZZM_TP7-47-20171109	-27.4251	14.8661	CD8_C7
PD10_ZZM_TP7-78-20171109	-51.5727	2.41937	CD8_C7
PD10_ZZM_TP7-85-20171109	1.49082	-14.0169	CD8_C6
PD10_ZZM_TP7-96-20171109	-5.50074	18.3774	CD4_C3
PD10_ZZM_NL-plus-20-0222	-21.4503	20.5354	CD4_C13
PD10_ZZM_NL-plus-22-0222	-20.5635	22.378	CD4_C13
PD10_ZZM_NL-plus-23-0222	-38.4376	15.8096	CD8_C2
PD10_ZZM_NL-plus-27-0222	30.6747	-10.2287	CD8_C1
PD10_ZZM_NL-plus-28-0222	-40.3068	17.3091	CD8_C2
PD10_ZZM_NL-plus-30-0222	-21.4506	19.4178	CD4_C13
PD10_ZZM_NL-plus-3-0222	-40.1627	21.6513	CD8_C2
PD10_ZZM_NL-plus-31-0222	-40.3103	14.2721	CD8_C2
PD10_ZZM_NL-plus-35-0222	-21.8888	23.0015	CD4_C13
PD10_ZZM_NL-plus-37-0222	-41.4127	21.8094	CD8_C2
PD10_ZZM_NL-plus-38-0222	-37.5461	17.6777	CD8_C2
PD10_ZZM_NL-plus-40-0222	-40.8307	16.9802	CD8_C2
PD10_ZZM_NL-plus-43-0222	-38.436	16.6587	CD8_C2
PD10_ZZM_NL-plus-44-0222	-39.5588	18.1663	CD8_C2
PD10_ZZM_NL-plus-45-0222	-41.814	15.9885	CD8_C2
PD10_ZZM_NL-plus-46-0222	-37.5833	16.9886	CD8_C2
PD10_ZZM_NL-plus-47-0222	22.4014	19.5737	CD4_C5
PD10_ZZM_NL-plus-48-0222	-42.8937	18.3267	CD8_C2
PD10_ZZM_NL-plus-51-0222	-21.2073	22.4416	CD4_C13
PD10_ZZM_NL-plus-57-0222	-38.2906	20.1663	CD8_C2
PD10_ZZM_NL-plus-61-0222	-45.9162	16.8852	CD8_C2
PD10_ZZM_NL-plus-62-0222	-20.1818	21.536	CD4_C13
PD10_ZZM_NL-plus-64-0222	-42.5708	15.3108	CD8_C2
PD10_ZZM_NL-plus-65-0222	-40.9024	20.0675	CD8_C2
PD10_ZZM_NL-plus-67-0222	-43.6513	18.3869	CD8_C2
PD10_ZZM_NL-plus-68-0222	-38.2556	15.2637	CD8_C2
PD10_ZZM_NL-plus-7-0222	-42.4827	19.879	CD8_C2
PD10_ZZM_NL-plus-72-0222	-37.1571	16.6494	CD8_C2
PD10_ZZM_NL-plus-73-0222	-43.6124	16.6874	CD8_C2
PD10_ZZM_NL-plus-77-0222	-19.5515	21.1026	CD4_C13
PD10_ZZM_NL-plus-78-0222	-40.6426	19.8053	CD8_C2
PD10_ZZM_NL-plus-8-0222	-40.7171	14.0942	CD8_C2
PD10_ZZM_NL-plus-9-0222	-43.9192	21.1895	CD8_C2
PD10_ZZM_NL-plus-93-0222	-41.8758	20.5563	CD8_C2
PD10_ZZM_PL16-0222	-25.1409	-37.0045	CD8_C2
PD10_ZZM_PL18-0222	22.291	38.2416	CD4_C5
PD10_ZZM_PL20-0222	-27.554	-23.4104	CD8_C7
PD10_ZZM_PL29-0222	-46.3171	18.4796	CD8_C2
PD10_ZZM_PL3-0222	-44.2893	21.6172	CD8_C2
PD10_ZZM_PL31-0222	-22.8996	20.831	CD4_C13
PD10_ZZM_PL7-0222	-45.4121	22.3968	CD8_C2
PD10_ZZM_TL-plus-18-0222	-23.9044	2.29976	CD4_C12
PD10_ZZM_TL-plus-23-0222	-24.7738	-3.50325	CD8_C7
PD10_ZZM_TL-plus-25-0222	-52.9628	-4.49413	CD8_C9
PD10_ZZM_TL-plus-43-0222	-40.7657	16.7194	CD8_C2
PD10_ZZM_TL-plus-45-0222	-55.5966	-0.946763	CD8_C9
PD10_ZZM_TL-plus-56-0222	-40.3876	18.0764	CD8_C2
PD10_ZZM_TL-plus-59-0222	-39.9736	17.6801	CD8_C2
PD10_ZZM_TL-plus-70-0222	-16.8517	22.7315	CD4_C13
PD10_ZZM_TL-plus-72-0222	-23.3335	-0.366079	CD8_C7
PD10_ZZM_TL-plus-77-0222	-36.1535	18.3761	CD8_C2
PD10_ZZM_TL-plus-80-0222	-23.9238	2.4586	CD4_C13
PD10_ZZM_TL-plus-85-0222	-35.8528	19.4957	CD8_C2
PD10_ZZM_TL-plus-91-0222	-23.06	-0.27948	CD8_C7
PD10_ZZM_TL-plus-93-0222	-40.3614	18.7792	CD8_C2
PD10_ZZM_PL-plus-40-0227	-50.5093	19.5771	CD8_C2
PD10_ZZM_NP10-21-0322	26.0455	-16.8631	CD8_C1
PD10_ZZM_NP7-10-0322	33.1014	-18.4522	CD8_C1
PD10_ZZM_NP7-15-0322	36.0841	-16.0168	CD8_C1
PD10_ZZM_NP7-16-0322	35.0256	-7.24887	CD8_C1
PD10_ZZM_NP7-17-0322	37.8093	-8.45308	CD8_C1
PD10_ZZM_NP7-19-0322	36.182	-10.5749	CD8_C1
PD10_ZZM_NP7-20-0322	35.3668	-9.11455	CD8_C1
PD10_ZZM_NP7-21-0322	38.0337	-12.8037	CD8_C1
PD10_ZZM_NP7-22-0322	31.3248	-4.93749	CD8_C1
PD10_ZZM_NP7-23-0322	34.3741	-8.99824	CD8_C1
PD10_ZZM_NP7-26-0322	29.9734	-9.66522	CD8_C1
PD10_ZZM_NP7-28-0322	38.2734	-10.0556	CD8_C1
PD10_ZZM_NP7-33-0322	41.7937	-4.80114	CD8_C1
PD10_ZZM_NP7-38-0322	37.1938	-17.506	CD8_C1
PD10_ZZM_NP7-40-0322	31.4107	-5.08147	CD8_C1
PD10_ZZM_NP7-41-0322	32.5887	-0.282471	CD8_C1
PD10_ZZM_NP7-42-0322	34.5755	-16.9812	CD8_C1
PD10_ZZM_NP7-43-0322	31.5124	-7.87756	CD8_C1
PD10_ZZM_NP7-46-0322	34.5421	-9.27641	CD8_C1
PD10_ZZM_NP7-52-0322	34.5394	-5.86581	CD8_C1
PD10_ZZM_NP7-53-0322	44.5069	-12.0385	CD8_C1
PD10_ZZM_NP7-54-0322	33.0356	-6.30359	CD8_C1
PD10_ZZM_NP7-55-0322	36.5044	-7.16204	CD8_C1
PD10_ZZM_NP7-6-0322	34.9636	-11.8123	CD8_C1
PD10_ZZM_NP7-62-0322	37.4735	-15.9496	CD8_C1
PD10_ZZM_NP7-63-0322	38.2923	-11.1103	CD8_C1
PD10_ZZM_NP7-66-0322	33.8832	-18.0088	CD8_C1
PD10_ZZM_NP7-68-0322	34.185	-17.4243	CD8_C1
PD10_ZZM_NP7-74-0322	37.9397	-8.75832	CD8_C1
PD10_ZZM_NP7-78-0322	37.4737	-16.3664	CD8_C1
PD10_ZZM_NP7-8-0322	33.7254	-8.28104	CD8_C1
PD10_ZZM_NP7-81-0322	28.8618	4.6056	CD8_C1
PD10_ZZM_NP7-83-0322	34.4325	-6.66013	CD8_C1
PD10_ZZM_NP7-85-0322	33.3167	-4.24695	CD8_C1
PD10_ZZM_NP7-87-0322	36.9621	-10.8017	CD8_C1
PD10_ZZM_NP7-90-0322	33.9645	-9.92959	CD8_C1
PD10_ZZM_NP7-93-0322	38.343	-12.2338	CD8_C1
PD10_ZZM_NP7-94-0322	35.0853	26.3122	CD4_C5
PD10_ZZM_NP9-89-0322	-18.2003	-41.9477	CD8_C7
PD10_ZZM_PP7-102-0322	28.3183	4.47246	CD8_C1
PD10_ZZM_PP7-112-0322	18.1362	35.4039	CD4_C5
PD10_ZZM_PP7-117-0322	31.5641	30.7651	CD4_C5
PD10_ZZM_PP7-120-0322	-53.7251	-10.8233	CD4_C11
PD10_ZZM_PP7-121-0322	26.1934	37.2561	CD4_C5
PD10_ZZM_PP7-130-0322	-23.632	-36.7948	CD8_C8
PD10_ZZM_PP7-134-0322	22.3031	35.1067	CD4_C5
PD10_ZZM_PP7-140-0322	32.166	-0.887773	CD8_C1
PD10_ZZM_PP7-147-0322	11.4511	33.0166	CD4_C5
PD10_ZZM_PP7-148-0322	-12.893	-40.449	CD8_C8
PD10_ZZM_PP7-150-0322	23.1251	30.2792	CD4_C5
PD10_ZZM_PP7-151-0322	-7.00154	-38.0442	CD8_C8
PD10_ZZM_PP7-160-0322	-16.3345	-41.481	CD8_C8
PD10_ZZM_PP7-16-0322	31.6656	14.5956	CD4_C5
PD10_ZZM_PP7-165-0322	29.9698	32.5084	CD4_C5
PD10_ZZM_PP7-171-0322	25.6555	1.26878	CD8_C8
PD10_ZZM_PP7-176-0322	-6.96366	-38.1989	CD8_C8
PD10_ZZM_PP7-182-0322	-22.4302	-37.3562	CD8_C8
PD10_ZZM_PP7-199-0322	28.4007	31.9595	CD4_C5
PD10_ZZM_PP7-23-0322	28.3304	21.3364	CD4_C5
PD10_ZZM_PP7-29-0322	-11.9954	-38.8367	CD8_C8
PD10_ZZM_PP7-30-0322	32.5053	21.9097	CD4_C5
PD10_ZZM_PP7-3-0322	33.8653	18.927	CD4_C5
PD10_ZZM_PP7-38-0322	25.3722	20.2047	CD4_C5
PD10_ZZM_PP7-40-0322	32.8634	21.4784	CD4_C5
PD10_ZZM_PP7-45-0322	-14.4872	-39.7664	CD8_C8
PD10_ZZM_PP7-51-0322	25.8065	14.2373	CD8_C1
PD10_ZZM_PP7-56-0322	31.9619	19.0926	CD4_C5
PD10_ZZM_PP7-59-0322	28.1001	21.6711	CD4_C5
PD10_ZZM_PP7-60-0322	27.9188	18.0457	CD4_C5
PD10_ZZM_PP7-69-0322	32.9741	19.1575	CD4_C5
PD10_ZZM_PP7-79-0322	30.673	16.1361	CD4_C5
PD10_ZZM_PP7-86-0322	35.7535	18.6595	CD4_C5
PD10_ZZM_PP7-9-0322	29.5079	3.98171	CD8_C1
PD10_ZZM_PP7-91-0322	33.7956	20.3595	CD4_C5
PD10_ZZM_PP7-95-0322	34.1129	21.5439	CD4_C5
PD10_ZZM_PP7-96-0322	34.0047	18.6188	CD4_C5
PD10_ZZM_PP7-98-0322	31.1066	31.4798	CD4_C5
PD10_ZZM_TP7-1-0322	2.49935	-16.7402	CD4_C14
PD10_ZZM_TP7-113-0322	-3.95192	-27.991	CD8_C6
PD10_ZZM_TP7-119-0322	11.3143	-11.0256	CD4_C14
PD10_ZZM_TP7-121-0322	-3.66067	-27.6565	CD8_C6
PD10_ZZM_TP7-122-0322	1.72536	-26.4036	CD8_C6
PD10_ZZM_TP7-124-0322	9.0163	-9.25861	CD4_C14
PD10_ZZM_TP7-126-0322	0.852318	-23.9665	CD8_C6
PD10_ZZM_TP7-131-0322	22.1591	-14.9422	CD4_C14
PD10_ZZM_TP7-139-0322	-6.14843	-23.0381	CD8_C6
PD10_ZZM_TP7-141-0322	11.3969	-15.614	CD4_C14
PD10_ZZM_TP7-142-0322	10.93	-16.5495	CD8_C0
PD10_ZZM_TP7-145-0322	21.1308	-10.6682	CD4_C14
PD10_ZZM_TP7-146-0322	0.0106402	-23.5485	CD8_C6
PD10_ZZM_TP7-150-0322	11.1917	-16.9582	CD8_C0
PD10_ZZM_TP7-160-0322	13.7343	-15.6949	CD4_C14
PD10_ZZM_TP7-163-0322	0.187808	-24.4385	CD8_C6
PD10_ZZM_TP7-164-0322	23.9454	-7.68222	CD4_C14
PD10_ZZM_TP7-166-0322	0.809956	-23.5435	CD8_C7
PD10_ZZM_TP7-167-0322	8.16197	-16.7749	CD8_C0
PD10_ZZM_TP7-181-0322	-2.10012	-20.0644	CD4_C11
PD10_ZZM_TP7-186-0322	7.11684	-20.2489	CD8_C7
PD10_ZZM_TP7-188-0322	11.6411	-15.7976	CD4_C14
PD10_ZZM_TP7-192-0322	4.32099	-20.9961	CD8_C6
PD10_ZZM_TP7-20-0322	30.8982	-9.15016	CD8_C1
PD10_ZZM_TP7-23-0322	1.7525	-17.9082	CD8_C6
PD10_ZZM_TP7-25-0322	23.1964	-8.17618	CD8_C1
PD10_ZZM_TP7-28-0322	8.0009	-16.5616	CD8_C0
PD10_ZZM_TP7-30-0322	0.284446	-18.0491	CD8_C6
PD10_ZZM_TP7-31-0322	0.0222942	-22.2204	CD8_C6
PD10_ZZM_TP7-32-0322	1.17541	-19.9639	CD8_C6
PD10_ZZM_TP7-33-0322	20.4945	-12.0878	CD4_C14
PD10_ZZM_TP7-35-0322	-0.564134	-17.628	CD8_C2
PD10_ZZM_TP7-38-0322	7.86368	-14.709	CD8_C0
PD10_ZZM_TP7-39-0322	-0.580965	-18.0132	CD8_C7
PD10_ZZM_TP7-49-0322	32.4933	-6.47185	CD8_C1
PD10_ZZM_TP7-50-0322	24.3097	-7.84914	CD8_C1
PD10_ZZM_TP7-54-0322	24.9769	-7.84037	CD8_C6
PD10_ZZM_TP7-57-0322	17.3939	-13.0606	CD4_C14
PD10_ZZM_TP7-58-0322	18.0951	-13.038	CD4_C14
PD10_ZZM_TP7-60-0322	27.7546	3.01518	CD8_C1
PD10_ZZM_TP7-61-0322	35.1451	-13.9811	CD8_C1
PD10_ZZM_TP7-63-0322	3.77397	-18.0445	CD8_C0
PD10_ZZM_TP7-71-0322	9.21586	-18.118	CD8_C0
PD10_ZZM_TP7-75-0322	6.536	-16.4948	CD4_C14
PD10_ZZM_TP7-78-0322	21.0921	-13.6322	CD8_C1
PD10_ZZM_TP7-82-0322	16.6845	-12.7931	CD4_C14
PD10_ZZM_TP7-86-0322	16.4842	-12.9361	CD4_C14
PD10_ZZM_TP7-89-0322	20.1774	-14.5929	CD4_C14
PD10_ZZM_TP7-9-0322	8.38931	-17.7007	CD8_C0
PD10_ZZM_TP7-91-0322	38.3838	-6.21551	CD8_C1
PD10_ZZM_TP7-92-0322	1.78116	-17.5821	CD8_C0
PD10_ZZM_TP7-95-0322	-15.2874	-8.16445	CD8_C7
PD10_ZZM_TP7-96-0322	5.25188	-18.9187	CD8_C0
PD10_ZZM_NP7-11-0327	33.9006	-29.5643	CD8_C0
PD10_ZZM_NP7-13-0327	22.2348	-42.8934	CD8_C0
PD10_ZZM_NP7-14-0327	23.1175	-27.7672	CD8_C0
PD10_ZZM_NP7-18-0327	14.4197	-43.67	CD8_C0
PD10_ZZM_NP7-19-0327	34.1506	-13.7595	CD8_C1
PD10_ZZM_NP7-196-0327	31.7393	-38.8094	CD8_C0
PD10_ZZM_NP7-197-0327	26.188	-41.6247	CD8_C0
PD10_ZZM_NP7-198-0327	26.9973	-43.6238	CD8_C0
PD10_ZZM_NP7-199-0327	26.4823	-46.0147	CD8_C0
PD10_ZZM_NP7-200-0327	48.379	-12.7027	CD8_C1
PD10_ZZM_NP7-201-0327	45.6345	-14.9143	CD8_C1
PD10_ZZM_NP7-204-0327	30.4532	-42.9216	CD8_C0
PD10_ZZM_NP7-208-0327	29.3643	-44.6317	CD8_C0
PD10_ZZM_NP7-210-0327	28.7805	-35.3993	CD8_C0
PD10_ZZM_NP7-21-0327	20.7434	-32.8434	CD4_C14
PD10_ZZM_NP7-212-0327	24.9523	-39.8034	CD8_C0
PD10_ZZM_NP7-213-0327	28.3569	-31.4451	CD8_C0
PD10_ZZM_NP7-214-0327	39.0329	-37.2999	CD8_C0
PD10_ZZM_NP7-216-0327	30.5462	-39.8397	CD8_C0
PD10_ZZM_NP7-220-0327	22.9612	-41.5855	CD8_C0
PD10_ZZM_NP7-221-0327	37.9448	-25.7891	CD8_C0
PD10_ZZM_NP7-225-0327	29.7283	-41.792	CD8_C0
PD10_ZZM_NP7-229-0327	20.2553	-44.0067	CD8_C0
PD10_ZZM_NP7-231-0327	29.365	-31.0441	CD8_C0
PD10_ZZM_NP7-233-0327	36.7779	-36.7081	CD8_C0
PD10_ZZM_NP7-235-0327	43.4377	-18.1497	CD8_C1
PD10_ZZM_NP7-237-0327	26.8954	-32.6358	CD8_C0
PD10_ZZM_NP7-239-0327	26.1271	-39.89	CD8_C0
PD10_ZZM_NP7-240-0327	38.03	-21.6622	CD8_C1
PD10_ZZM_NP7-24-0327	36.0733	-30.8238	CD8_C0
PD10_ZZM_NP7-243-0327	21.7789	-45.17	CD8_C0
PD10_ZZM_NP7-245-0327	26.7324	-39.8067	CD8_C0
PD10_ZZM_NP7-247-0327	28.0245	-43.8828	CD8_C0
PD10_ZZM_NP7-248-0327	39.4026	-36.8504	CD8_C0
PD10_ZZM_NP7-249-0327	26.5476	-42.7203	CD8_C0
PD10_ZZM_NP7-255-0327	30.8187	-38.5463	CD8_C0
PD10_ZZM_NP7-258-0327	28.187	-40.0481	CD8_C0
PD10_ZZM_NP7-259-0327	31.9106	-40.5409	CD8_C0
PD10_ZZM_NP7-26-0327	23.4741	-40.3386	CD8_C0
PD10_ZZM_NP7-261-0327	36.9529	-35.6242	CD8_C0
PD10_ZZM_NP7-262-0327	33.615	-35.686	CD8_C0
PD10_ZZM_NP7-266-0327	38.1379	-25.9065	CD8_C0
PD10_ZZM_NP7-267-0327	24.4239	-33.0232	CD8_C0
PD10_ZZM_NP7-268-0327	37.946	-33.1871	CD8_C0
PD10_ZZM_NP7-269-0327	36.8345	-33.2062	CD8_C0
PD10_ZZM_NP7-27-0327	22.8728	-34.3473	CD8_C0
PD10_ZZM_NP7-271-0327	33.2618	-34.3188	CD8_C0
PD10_ZZM_NP7-273-0327	34.193	-34.4406	CD8_C0
PD10_ZZM_NP7-274-0327	36.8286	-36.0118	CD8_C0
PD10_ZZM_NP7-276-0327	23.4188	-34.059	CD8_C0
PD10_ZZM_NP7-279-0327	25.2378	-35.8994	CD8_C0
PD10_ZZM_NP7-282-0327	46.4588	-16.0139	CD8_C1
PD10_ZZM_NP7-287-0327	37.9441	-34.9623	CD8_C0
PD10_ZZM_NP7-288-0327	25.9905	-41.7939	CD8_C0
PD10_ZZM_NP7-29-0327	32.4553	-26.7033	CD8_C0
PD10_ZZM_NP7-3-0327	36.4464	-31.2375	CD8_C0
PD10_ZZM_NP7-31-0327	30.008	-36.0311	CD8_C0
PD10_ZZM_NP7-32-0327	25.4322	-36.6156	CD8_C0
PD10_ZZM_NP7-33-0327	39.2591	-32.257	CD8_C0
PD10_ZZM_NP7-34-0327	22.1612	-38.8743	CD8_C0
PD10_ZZM_NP7-35-0327	21.4898	-37.6606	CD8_C0
PD10_ZZM_NP7-36-0327	38.1656	-30.1147	CD8_C0
PD10_ZZM_NP7-37-0327	36.0908	-29.2168	CD8_C0
PD10_ZZM_NP7-39-0327	28.8039	-34.5097	CD8_C0
PD10_ZZM_NP7-40-0327	24.9872	-38.045	CD8_C0
PD10_ZZM_NP7-41-0327	27.6591	-41.556	CD8_C0
PD10_ZZM_NP7-42-0327	22.2243	-38.1135	CD8_C0
PD10_ZZM_NP7-45-0327	20.1857	-45.5064	CD8_C0
PD10_ZZM_NP7-46-0327	33.2035	35.0876	CD4_C5
PD10_ZZM_NP7-47-0327	26.0301	-34.472	CD4_C14
PD10_ZZM_NP7-52-0327	25.1029	-38.6096	CD8_C0
PD10_ZZM_NP7-53-0327	29.2844	-39.1498	CD8_C0
PD10_ZZM_NP7-57-0327	25.1385	-34.6316	CD8_C0
PD10_ZZM_NP7-59-0327	34.1166	-26.8549	CD8_C0
PD10_ZZM_NP7-6-0327	38.3997	-11.2464	CD8_C1
PD10_ZZM_NP7-61-0327	36.6443	-36.5496	CD8_C0
PD10_ZZM_NP7-62-0327	29.6685	-36.7665	CD8_C0
PD10_ZZM_NP7-66-0327	32.4588	-29.159	CD8_C1
PD10_ZZM_NP7-67-0327	18.2305	-37.9076	CD8_C0
PD10_ZZM_NP7-68-0327	30.5152	-28.4772	CD8_C0
PD10_ZZM_NP7-69-0327	38.4661	-29.5006	CD8_C0
PD10_ZZM_NP7-7-0327	36.4552	-28.0593	CD8_C0
PD10_ZZM_NP7-71-0327	18.2069	-44.4237	CD8_C0
PD10_ZZM_NP7-73-0327	27.3626	-43.3094	CD8_C0
PD10_ZZM_NP7-76-0327	18.4747	-40.9778	CD8_C0
PD10_ZZM_NP7-79-0327	42.1569	-19.5802	CD8_C1
PD10_ZZM_NP7-81-0327	28.4883	-33.2277	CD4_C14
PD10_ZZM_NP7-84-0327	-0.518162	-26.5006	CD8_C1
PD10_ZZM_NP7-85-0327	34.6685	-29.5823	CD8_C0
PD10_ZZM_NP7-86-0327	-8.17	-3.07205	CD4_C11
PD10_ZZM_NP7-87-0327	20.5531	-38.942	CD8_C0
PD10_ZZM_NP7-88-0327	24.0045	-47.9003	CD8_C0
PD10_ZZM_NP7-89-0327	28.014	-34.2562	CD8_C0
PD10_ZZM_NP7-91-0327	20.0788	-35.7657	CD8_C0
PD10_ZZM_NP7-94-0327	8.56752	-43.7642	CD8_C0
PD10_ZZM_NP7-96-0327	24.9636	-35.3141	CD8_C0
PD10_ZZM_NP9-33-0327	41.8918	-14.3436	CD8_C1
PD10_ZZM_NP9-87-0327	23.1265	-31.8296	CD8_C0
PD10_ZZM_PP7-101-0327	36.4296	9.43018	CD4_C5
PD10_ZZM_PP7-115-0327	29.8745	31.3216	CD4_C5
PD10_ZZM_PP7-117-0327	21.8897	33.3569	CD4_C5
PD10_ZZM_PP7-134-0327	-10.8453	-45.6921	CD8_C8
PD10_ZZM_PP7-15-0327	17.8324	28.4993	CD4_C5
PD10_ZZM_PP7-157-0327	33.7143	-2.11779	CD8_C1
PD10_ZZM_PP7-159-0327	34.9621	29.2341	CD4_C5
PD10_ZZM_PP7-168-0327	28.688	35.1282	CD4_C5
PD10_ZZM_PP7-170-0327	1.3003	30.4675	CD4_C5
PD10_ZZM_PP7-176-0327	21.1372	33.6997	CD4_C5
PD10_ZZM_PP7-179-0327	-13.7854	-43.7281	CD8_C8
PD10_ZZM_PP7-18-0327	30.1401	34.0966	CD4_C5
PD10_ZZM_PP7-189-0327	-21.6415	-38.413	CD8_C8
PD10_ZZM_PP7-2-0327	18.0326	9.75818	CD4_C5
PD10_ZZM_PP7-27-0327	31.3032	29.5614	CD4_C5
PD10_ZZM_PP7-33-0327	18.6258	34.8943	CD4_C5
PD10_ZZM_PP7-42-0327	20.3079	29.2005	CD4_C5
PD10_ZZM_PP7-46-0327	-13.0381	-44.0246	CD8_C8
PD10_ZZM_PP7-5-0327	36.0591	13.5583	CD4_C5
PD10_ZZM_PP7-51-0327	-11.5974	-42.6498	CD8_C1
PD10_ZZM_PP7-57-0327	-12.1783	-45.9062	CD8_C8
PD10_ZZM_PP7-62-0327	-9.95842	-45.0996	CD8_C8
PD10_ZZM_PP7-68-0327	-26.4082	-33.8772	CD8_C8
PD10_ZZM_PP7-76-0327	30.7078	36.3344	CD4_C5
PD10_ZZM_PP7-8-0327	23.769	-35.7692	CD8_C0
PD10_ZZM_PP7-82-0327	-12.521	-43.9647	CD8_C8
PD10_ZZM_PP7-84-0327	31.8398	4.21198	CD8_C1
PD10_ZZM_PP7-89-0327	29.2717	33.3697	CD4_C5
PD10_ZZM_PP7-91-0327	33.3614	24.8307	CD4_C5
PD10_ZZM_PP7-93-0327	-15.2141	-43.4016	CD8_C8
PD10_ZZM_PP9-149-0327	-15.5094	-44.7498	CD8_C8
PD10_ZZM_TP11-181-0327	19.7769	-37.5599	CD8_C0
PD10_ZZM_TP7-100-0327	14.465	-33.0646	CD8_C0
PD10_ZZM_TP7-101-0327	5.59673	-24.7587	CD8_C0
PD10_ZZM_TP7-105-0327	52.2023	-7.23372	CD8_C1
PD10_ZZM_TP7-108-0327	52.174	-7.51296	CD8_C1
PD10_ZZM_TP7-124-0327	18.5529	-43.5615	CD8_C0
PD10_ZZM_TP7-126-0327	20.2363	-39.3043	CD8_C0
PD10_ZZM_TP7-128-0327	33.7318	-36.1473	CD8_C0
PD10_ZZM_TP7-131-0327	8.25985	-26.9912	CD8_C0
PD10_ZZM_TP7-132-0327	49.0348	-13.0873	CD8_C1
PD10_ZZM_TP7-134-0327	44.6635	-18.6269	CD8_C1
PD10_ZZM_TP7-135-0327	23.873	-37.8449	CD8_C0
PD10_ZZM_TP7-136-0327	26.7277	-37.2201	CD8_C0
PD10_ZZM_TP7-138-0327	23.9515	-47.8637	CD8_C0
PD10_ZZM_TP7-14-0327	37.789	-22.1681	CD8_C0
PD10_ZZM_TP7-144-0327	15.8978	-32.2807	CD8_C7
PD10_ZZM_TP7-148-0327	22.3347	-41.4954	CD8_C0
PD10_ZZM_TP7-151-0327	39.9468	-35.0562	CD8_C0
PD10_ZZM_TP7-158-0327	20.1724	-40.0789	CD8_C0
PD10_ZZM_TP7-160-0327	28.2856	-35.6643	CD8_C0
PD10_ZZM_TP7-162-0327	23.9156	-43.8387	CD8_C0
PD10_ZZM_TP7-163-0327	33.1824	-32.2253	CD8_C0
PD10_ZZM_TP7-164-0327	44.5689	-15.4495	CD8_C1
PD10_ZZM_TP7-166-0327	12.983	-31.9592	CD8_C0
PD10_ZZM_TP7-168-0327	21.3664	-30.6463	CD8_C0
PD10_ZZM_TP7-172-0327	20.9622	-36.1592	CD8_C0
PD10_ZZM_TP7-175-0327	12.8784	-32.1122	CD8_C0
PD10_ZZM_TP7-179-0327	-53.4238	-18.0743	CD8_C0
PD10_ZZM_TP7-180-0327	28.1384	-20.4995	CD8_C0
PD10_ZZM_TP7-183-0327	28.2739	-42.6306	CD8_C0
PD10_ZZM_TP7-190-0327	18.6865	-39.6392	CD8_C0
PD10_ZZM_TP7-19-0327	2.72198	-26.7385	CD4_C14
PD10_ZZM_TP7-191-0327	17.4465	-31.6687	CD8_C0
PD10_ZZM_TP7-193-0327	34.9023	-37.4903	CD8_C0
PD10_ZZM_TP7-194-0327	33.2517	-24.3573	CD8_C1
PD10_ZZM_TP7-195-0327	12.5696	-33.7636	CD8_C0
PD10_ZZM_TP7-196-0327	38.5657	-29.7175	CD8_C0
PD10_ZZM_TP7-199-0327	-53.2328	-16.524	CD4_C11
PD10_ZZM_TP7-200-0327	9.43722	-43.8226	CD8_C0
PD10_ZZM_TP7-202-0327	19.8322	-41.894	CD8_C0
PD10_ZZM_TP7-203-0327	11.3205	-32.0998	CD8_C0
PD10_ZZM_TP7-204-0327	30.9157	-26.9582	CD8_C1
PD10_ZZM_TP7-209-0327	35.3767	-34.4906	CD8_C0
PD10_ZZM_TP7-212-0327	21.044	-42.5128	CD8_C0
PD10_ZZM_TP7-214-0327	9.46975	-29.5456	CD8_C0
PD10_ZZM_TP7-215-0327	10.4941	-36.1315	CD8_C0
PD10_ZZM_TP7-219-0327	37.3443	-37.9707	CD8_C0
PD10_ZZM_TP7-220-0327	21.1308	-39.9758	CD8_C0
PD10_ZZM_TP7-224-0327	37.0667	-31.5518	CD8_C0
PD10_ZZM_TP7-235-0327	50.8503	-5.00443	CD8_C1
PD10_ZZM_TP7-236-0327	50.6751	-13.0104	CD8_C1
PD10_ZZM_TP7-245-0327	55.2953	-14.7042	CD8_C1
PD10_ZZM_TP7-246-0327	18.5416	-42.9822	CD8_C0
PD10_ZZM_TP7-250-0327	45.4638	-16.8641	CD8_C1
PD10_ZZM_TP7-254-0327	19.695	-29.1061	CD8_C0
PD10_ZZM_TP7-257-0327	32.9847	-26.1849	CD8_C0
PD10_ZZM_TP7-26-0327	8.4701	-28.7882	CD8_C0
PD10_ZZM_TP7-268-0327	24.2554	-25.9643	CD4_C14
PD10_ZZM_TP7-270-0327	36.6041	-32.0977	CD8_C0
PD10_ZZM_TP7-271-0327	21.7766	-46.5357	CD8_C0
PD10_ZZM_TP7-274-0327	21.7485	-46.5651	CD8_C0
PD10_ZZM_TP7-278-0327	22.3595	-25.4411	CD4_C14
PD10_ZZM_TP7-28-0327	17.1646	-24.3704	CD4_C14
PD10_ZZM_TP7-285-0327	31.9425	-30.8855	CD8_C0
PD10_ZZM_TP7-288-0327	34.417	-33.0969	CD8_C0
PD10_ZZM_TP7-30-0327	9.77076	-32.8374	CD8_C0
PD10_ZZM_TP7-35-0327	15.4057	-38.7617	CD8_C0
PD10_ZZM_TP7-48-0327	15.9977	-41.4541	CD8_C0
PD10_ZZM_TP7-51-0327	4.39699	-30.1178	CD8_C0
PD10_ZZM_TP7-61-0327	10.4807	-30.2714	CD4_C14
PD10_ZZM_TP7-62-0327	1.38325	-28.5968	CD8_C7
PD10_ZZM_TP7-68-0327	14.8005	-40.559	CD8_C0
PD10_ZZM_TP7-75-0327	17.7157	-40.1342	CD8_C0
PD10_ZZM_TP7-8-0327	20.7899	-24.0422	CD8_C7
PD10_ZZM_TP7-81-0327	4.40643	-27.2287	CD8_C6
PD10_ZZM_TP7-82-0327	14.3395	-20.7619	CD8_C7
PD10_ZZM_TP7-86-0327	16.2976	-41.7428	CD8_C0
PD10_ZZM_TP7-89-0327	14.7845	-20.486	CD8_C7
PD10_ZZM_TP7-90-0327	22.9148	-38.1872	CD8_C0
PD10_ZZM_TP7-9-0327	15.069	-41.3119	CD8_C0
PD10_ZZM_TP7-91-0327	18.7259	-42.5182	CD8_C0
PD10_ZZM_TP7-92-0327	18.0601	-31.1182	CD8_C0
PD10_ZZM_TP7-94-0327	-51.8138	-16.7645	CD8_C0
PD10_ZZM_TP7-96-0327	-0.783619	-24.9872	CD8_C6
PD10_ZZM_TP7-98-0327	16.3904	-31.9738	CD4_C14
PD10_ZZM_NP7-101-0412	39.3082	-11.3491	CD8_C1
PD10_ZZM_NP7-104-0412	29.1332	-12.619	CD8_C1
PD10_ZZM_NP7-1-0412	-13.2083	-26.8784	CD8_C6
PD10_ZZM_NP7-105-0412	30.3034	-11.5784	CD8_C1
PD10_ZZM_NP7-12-0412	-16.1928	-31.4552	CD8_C8
PD10_ZZM_NP7-13-0412	-8.92203	-26.4047	CD8_C6
PD10_ZZM_NP7-17-0412	31.7179	-8.45248	CD8_C1
PD10_ZZM_NP7-20-0412	-8.21358	-6.80203	CD8_C6
PD10_ZZM_NP7-21-0412	-10.3685	-30.3933	CD8_C6
PD10_ZZM_NP7-28-0412	1.84414	-8.82568	CD4_C14
PD10_ZZM_NP7-31-0412	-7.05983	-25.5097	CD8_C6
PD10_ZZM_NP7-32-0412	-7.73315	-28.7592	CD8_C6
PD10_ZZM_NP7-38-0412	-18.3132	-37.5192	CD8_C8
PD10_ZZM_NP7-39-0412	-11.736	-26.0712	CD8_C6
PD10_ZZM_NP7-4-0412	-6.38161	-27.4576	CD8_C6
PD10_ZZM_NP7-43-0412	-8.06112	-32.9339	CD8_C1
PD10_ZZM_NP7-44-0412	-8.36255	-27.7925	CD8_C6
PD10_ZZM_NP7-45-0412	-5.1194	-32.592	CD8_C6
PD10_ZZM_NP7-46-0412	-16.1186	-18.4341	CD8_C6
PD10_ZZM_NP7-48-0412	32.8199	-13.0462	CD8_C1
PD10_ZZM_NP7-49-0412	6.5737	-37.0616	CD8_C0
PD10_ZZM_NP7-50-0412	-12.023	-15.6007	CD8_C6
PD10_ZZM_NP7-52-0412	33.6418	-11.3882	CD8_C1
PD10_ZZM_NP7-53-0412	-7.13029	-22.8447	CD8_C6
PD10_ZZM_NP7-57-0412	-8.52673	-29.4941	CD8_C6
PD10_ZZM_NP7-59-0412	32.6358	-15.2634	CD8_C1
PD10_ZZM_NP7-6-0412	-3.8222	-28.8196	CD8_C6
PD10_ZZM_NP7-61-0412	-7.12763	-26.8207	CD8_C6
PD10_ZZM_NP7-64-0412	-6.63292	-25.0103	CD8_C6
PD10_ZZM_NP7-68-0412	-6.07516	-22.8751	CD8_C6
PD10_ZZM_NP7-69-0412	28.5239	-6.76848	CD8_C1
PD10_ZZM_NP7-70-0412	6.22326	-37.003	CD4_C14
PD10_ZZM_NP7-7-0412	-11.9118	-27.9919	CD8_C6
PD10_ZZM_NP7-71-0412	-3.73051	-24.6776	CD8_C6
PD10_ZZM_NP7-74-0412	-1.04029	-34.0915	CD4_C14
PD10_ZZM_NP7-79-0412	-7.60981	-27.0271	CD8_C6
PD10_ZZM_NP7-80-0412	-2.56723	-25.9365	CD8_C6
PD10_ZZM_NP7-8-0412	-7.80862	-23.1556	CD8_C6
PD10_ZZM_NP7-81-0412	0.528086	-8.25011	CD4_C14
PD10_ZZM_NP7-83-0412	-10.5768	-25.3394	CD8_C6
PD10_ZZM_NP7-84-0412	-8.55773	-25.4453	CD8_C6
PD10_ZZM_NP7-85-0412	-3.77415	-17.2283	CD4_C14
PD10_ZZM_NP7-86-0412	-4.79064	-28.1973	CD8_C6
PD10_ZZM_NP7-87-0412	-5.00096	-24.3557	CD8_C6
PD10_ZZM_NP7-91-0412	-11.1167	-24.2315	CD8_C6
PD10_ZZM_NP7-92-0412	52.3907	-11.7409	CD8_C1
PD10_ZZM_NP7-95-0412	-8.7503	-26.2124	CD8_C6
PD10_ZZM_NP8-242-0412	56.3961	-14.831	CD8_C1
PD10_ZZM_PP7-102-0412	-24.9684	-34.2001	CD8_C2
PD10_ZZM_PP7-103-0412	-24.3428	-32.7066	CD8_C8
PD10_ZZM_PP7-1-0412	-53.8867	-9.96486	CD4_C11
PD10_ZZM_PP7-106-0412	9.2153	27.0993	CD4_C5
PD10_ZZM_PP7-108-0412	19.582	20.7931	CD4_C5
PD10_ZZM_PP7-11-0412	-13.2415	-37.2977	CD8_C8
PD10_ZZM_PP7-118-0412	18.323	20.1456	CD4_C5
PD10_ZZM_PP7-121-0412	6.18312	39.7729	CD4_C5
PD10_ZZM_PP7-123-0412	13.779	16.1587	CD4_C5
PD10_ZZM_PP7-13-0412	-17.7777	-44.4126	CD8_C8
PD10_ZZM_PP7-142-0412	-17.5815	-37.9597	CD8_C8
PD10_ZZM_PP7-145-0412	-14.9343	-38.4786	CD8_C8
PD10_ZZM_PP7-152-0412	-53.9338	-9.79757	CD4_C11
PD10_ZZM_PP7-159-0412	28.8306	28.0575	CD4_C5
PD10_ZZM_PP7-166-0412	-16.0888	-39.5411	CD8_C8
PD10_ZZM_PP7-167-0412	32.1468	33.1269	CD4_C5
PD10_ZZM_PP7-17-0412	39.7598	-15.1558	CD8_C1
PD10_ZZM_PP7-171-0412	-15.2076	-40.8601	CD8_C8
PD10_ZZM_PP7-176-0412	17.2453	36.0034	CD4_C5
PD10_ZZM_PP7-185-0412	-17.5756	-33.2687	CD8_C8
PD10_ZZM_PP7-19-0412	-6.99274	-34.7169	CD8_C6
PD10_ZZM_PP7-26-0412	33.4936	22.1834	CD4_C5
PD10_ZZM_PP7-28-0412	-19.2218	-40.3418	CD8_C8
PD10_ZZM_PP7-30-0412	31.0611	18.1677	CD4_C5
PD10_ZZM_PP7-36-0412	-9.73727	-36.045	CD8_C8
PD10_ZZM_PP7-37-0412	-12.5899	-35.0668	CD8_C8
PD10_ZZM_PP7-40-0412	-12.2511	-35.4815	CD8_C8
PD10_ZZM_PP7-4-0412	21.6275	9.87883	CD4_C5
PD10_ZZM_PP7-44-0412	32.9717	24.0446	CD4_C5
PD10_ZZM_PP7-48-0412	-19.6968	-38.8563	CD8_C8
PD10_ZZM_PP7-49-0412	-20.2737	-41.9185	CD8_C8
PD10_ZZM_PP7-56-0412	36.6196	18.5125	CD4_C5
PD10_ZZM_PP7-57-0412	-16.2657	-35.9029	CD8_C8
PD10_ZZM_PP7-60-0412	-18.6626	-34.9734	CD8_C8
PD10_ZZM_PP7-62-0412	-20.8813	-43.4136	CD8_C8
PD10_ZZM_PP7-66-0412	29.8563	21.5016	CD4_C5
PD10_ZZM_PP7-69-0412	-16.2151	-36.9756	CD8_C8
PD10_ZZM_PP7-8-0412	-14.9041	-35.7251	CD8_C8
PD10_ZZM_PP7-84-0412	-25.342	-32.169	CD8_C8
PD10_ZZM_PP7-95-0412	29.4844	18.8243	CD4_C5
PD10_ZZM_PP8-140-0412	-20.5058	-41.8127	CD8_C8
PD10_ZZM_PP8-154-0412	-17.5465	-43.6062	CD8_C8
PD10_ZZM_PP8-170-0412	17.7197	9.7185	CD4_C5
PD10_ZZM_TP7-102-0412	-2.6781	-11.1905	CD4_C14
PD10_ZZM_TP7-103-0412	-9.81209	-21.8393	CD8_C6
PD10_ZZM_TP7-105-0412	-55.3927	-11.5323	CD4_C11
PD10_ZZM_TP7-107-0412	-14.7182	-17.1833	CD8_C6
PD10_ZZM_TP7-110-0412	-7.15052	-20.4139	CD8_C6
PD10_ZZM_TP7-117-0412	-6.33549	-17.6766	CD8_C6
PD10_ZZM_TP7-121-0412	-10.0399	-15.804	CD8_C6
PD10_ZZM_TP7-123-0412	-6.98923	-19.7099	CD8_C6
PD10_ZZM_TP7-128-0412	-12.912	-19.1662	CD8_C6
PD10_ZZM_TP7-130-0412	-11.414	-19.1551	CD8_C6
PD10_ZZM_TP7-136-0412	-18.7048	-15.5106	CD8_C6
PD10_ZZM_TP7-140-0412	-12.0586	-16.8307	CD8_C6
PD10_ZZM_TP7-141-0412	-13.1216	-18.2201	CD8_C6
PD10_ZZM_TP7-142-0412	-11.1443	-16.8112	CD8_C6
PD10_ZZM_TP7-143-0412	-17.0381	-14.2496	CD8_C6
PD10_ZZM_TP7-144-0412	-14.2946	-18.3663	CD8_C6
PD10_ZZM_TP7-148-0412	-8.27021	-19.5852	CD8_C6
PD10_ZZM_TP7-151-0412	-16.0318	-18.8149	CD8_C6
PD10_ZZM_TP7-152-0412	-15.4438	-20.4415	CD8_C6
PD10_ZZM_TP7-160-0412	-14.5396	-16.5175	CD8_C6
PD10_ZZM_TP7-170-0412	-17.5729	-17.6499	CD8_C6
PD10_ZZM_TP7-174-0412	-16.8299	-19.5867	CD8_C6
PD10_ZZM_TP7-175-0412	-10.8159	-20.0251	CD8_C6
PD10_ZZM_TP7-179-0412	-10.1165	-9.8091	CD8_C6
PD10_ZZM_TP7-186-0412	-13.2598	-22.6042	CD8_C6
PD10_ZZM_TP7-188-0412	-12.2622	-18.2627	CD8_C6
PD10_ZZM_TP7-192-0412	-14.7967	-18.5867	CD8_C6
PD10_ZZM_TP7-197-0412	-8.11052	-15.2662	CD8_C6
PD10_ZZM_TP7-20-0412	-16.2217	-21.8325	CD8_C6
PD10_ZZM_TP7-21-0412	-16.7988	-18.018	CD8_C6
PD10_ZZM_TP7-211-0412	-55.5801	-11.2987	CD8_C9
PD10_ZZM_TP7-212-0412	-9.37823	-12.8655	CD8_C6
PD10_ZZM_TP7-220-0412	-7.51939	-13.5661	CD8_C6
PD10_ZZM_TP7-225-0412	-5.0918	-18.4988	CD8_C6
PD10_ZZM_TP7-23-0412	-13.8881	-19.4747	CD8_C6
PD10_ZZM_TP7-236-0412	-14.2611	-14.4477	CD8_C6
PD10_ZZM_TP7-237-0412	-9.90991	-17.7402	CD8_C6
PD10_ZZM_TP7-242-0412	-7.27856	-34.6545	CD8_C8
PD10_ZZM_TP7-248-0412	-17.6572	-20.4141	CD8_C6
PD10_ZZM_TP7-249-0412	-7.18099	-14.3951	CD8_C6
PD10_ZZM_TP7-253-0412	7.15974	-37.585	CD8_C0
PD10_ZZM_TP7-257-0412	-49.4458	-4.0473	CD8_C7
PD10_ZZM_TP7-268-0412	-11.306	-15.7272	CD8_C6
PD10_ZZM_TP7-269-0412	0.191765	-8.22466	CD8_C0
PD10_ZZM_TP7-272-0412	34.519	-20.2053	CD8_C1
PD10_ZZM_TP7-273-0412	-10.0266	-17.3586	CD8_C6
PD10_ZZM_TP7-277-0412	-11.8631	-11.9678	CD8_C6
PD10_ZZM_TP7-278-0412	-5.81077	-15.847	CD8_C6
PD10_ZZM_TP7-279-0412	-14.3008	-14.4386	CD8_C6
PD10_ZZM_TP7-281-0412	-9.28302	-12.8235	CD8_C6
PD10_ZZM_TP7-288-0412	-7.95891	-14.106	CD8_C6
PD10_ZZM_TP7-31-0412	-15.9947	-15.4366	CD8_C6
PD10_ZZM_TP7-39-0412	-12.9164	-12.3219	CD8_C6
PD10_ZZM_TP7-40-0412	-12.4271	-12.1917	CD8_C6
PD10_ZZM_TP7-51-0412	-15.4247	-17.8179	CD8_C6
PD10_ZZM_TP7-53-0412	-15.1837	-20.1157	CD8_C6
PD10_ZZM_TP7-54-0412	-14.7217	-22.2281	CD8_C6
PD10_ZZM_TP7-56-0412	-9.72663	-18.9836	CD4_C3
PD10_ZZM_TP7-61-0412	-13.1227	-17.4483	CD8_C6
PD10_ZZM_TP7-63-0412	-12.5388	-20.05	CD8_C6
PD10_ZZM_TP7-65-0412	-16.0373	-16.5467	CD8_C6
PD10_ZZM_TP7-68-0412	-4.62221	-0.284442	CD8_C6
PD10_ZZM_TP7-69-0412	6.15378	10.2094	CD4_C3
PD10_ZZM_TP7-74-0412	-13.8895	-19.0573	CD8_C6
PD10_ZZM_TP7-75-0412	-11.7148	-20.6102	CD8_C6
PD10_ZZM_TP7-77-0412	-17.8495	-18.1366	CD8_C6
PD10_ZZM_TP7-78-0412	8.17776	-2.32219	CD4_C14
PD10_ZZM_TP7-87-0412	-15.5248	-17.2841	CD8_C6
PD10_ZZM_TP7-89-0412	-18.689	-15.5825	CD8_C6
PD10_ZZM_TP7-90-0412	-11.252	-14.5296	CD8_C6
PD10_ZZM_TP8-106-0412	16.6856	2.18205	CD4_C14
PD10_ZZM_TP8-271-0412	16.5008	2.77653	CD4_C14
PD10_ZZM_FP7-101-20171109	-43.463	36.9486	CD8_C2
PD10_ZZM_FP7-103-20171109	-38.8819	37.1476	CD8_C2
PD10_ZZM_FP7-104-20171109	-27.2565	35.3982	CD8_C2
PD10_ZZM_FP7-106-20171109	-43.1641	35.6008	CD8_C2
PD10_ZZM_FP7-108-20171109	-27.5313	33.3813	CD8_C2
PD10_ZZM_FP7-110-20171109	-24.6744	34.304	CD8_C2
PD10_ZZM_FP7-11-20171109	-36.7127	33.447	CD8_C2
PD10_ZZM_FP7-112-20171109	-14.0835	36.2677	CD4_C10
PD10_ZZM_FP7-113-20171109	-28.8308	31.3178	CD8_C2
PD10_ZZM_FP7-115-20171109	-26.5382	33.6965	CD8_C2
PD10_ZZM_FP7-118-20171109	-27.1172	31.8556	CD8_C2
PD10_ZZM_FP7-119-20171109	-34.219	41.1993	CD8_C2
PD10_ZZM_FP7-1-20171109	-25.0968	39.4273	CD8_C2
PD10_ZZM_FP7-120-20171109	-23.1334	33.914	CD8_C2
PD10_ZZM_FP7-121-20171109	-22.7357	33.6274	CD8_C2
PD10_ZZM_FP7-122-20171109	-32.992	32.1587	CD8_C2
PD10_ZZM_FP7-123-20171109	-42.6181	35.1519	CD8_C2
PD10_ZZM_FP7-124-20171109	-30.1125	36.1266	CD8_C2
PD10_ZZM_FP7-125-20171109	-23.4744	29.8137	CD8_C2
PD10_ZZM_FP7-127-20171109	-12.9999	37.5025	CD4_C10
PD10_ZZM_FP7-128-20171109	-35.0866	33.6873	CD8_C2
PD10_ZZM_FP7-14-20171109	-29.8738	32.1966	CD8_C2
PD10_ZZM_FP7-146-20171109	-26.7497	31.7956	CD8_C2
PD10_ZZM_FP7-148-20171109	-21.4358	31.7859	CD8_C2
PD10_ZZM_FP7-149-20171109	-24.091	28.6546	CD8_C2
PD10_ZZM_FP7-150-20171109	41.3183	-10.1981	CD8_C1
PD10_ZZM_FP7-153-20171109	-27.0875	39.2775	CD8_C2
PD10_ZZM_FP7-154-20171109	-32.808	31.8299	CD8_C2
PD10_ZZM_FP7-155-20171109	-40.8657	35.7421	CD8_C2
PD10_ZZM_FP7-157-20171109	-37.898	35.703	CD8_C2
PD10_ZZM_FP7-159-20171109	-30.0891	35.0687	CD8_C2
PD10_ZZM_FP7-161-20171109	41.4081	-9.03295	CD8_C1
PD10_ZZM_FP7-163-20171109	-30.4936	34.4718	CD8_C2
PD10_ZZM_FP7-164-20171109	-28.8258	36.9011	CD8_C2
PD10_ZZM_FP7-165-20171109	-28.9888	35.9029	CD8_C2
PD10_ZZM_FP7-167-20171109	-26.6385	27.2653	CD4_C12
PD10_ZZM_FP7-168-20171109	-41.9866	33.9864	CD8_C2
PD10_ZZM_FP7-169-20171109	-22.6341	36.2075	CD4_C10
PD10_ZZM_FP7-170-20171109	-27.6323	41.3604	CD8_C2
PD10_ZZM_FP7-17-20171109	-29.6078	29.7325	CD8_C2
PD10_ZZM_FP7-174-20171109	-41.5477	37.7846	CD8_C2
PD10_ZZM_FP7-175-20171109	-30.9795	39.2606	CD8_C2
PD10_ZZM_FP7-178-20171109	-28.2717	32.2404	CD8_C2
PD10_ZZM_FP7-180-20171109	-29.0954	30.5933	CD8_C2
PD10_ZZM_FP7-18-20171109	-45.9205	27.6929	CD8_C2
PD10_ZZM_FP7-182-20171109	-30.976	30.1855	CD8_C2
PD10_ZZM_FP7-183-20171109	-3.45202	-22.427	CD8_C6
PD10_ZZM_FP7-184-20171109	-37.3753	29.8797	CD8_C2
PD10_ZZM_FP7-186-20171109	-37.9215	41.3078	CD8_C2
PD10_ZZM_FP7-187-20171109	-43.1218	33.5691	CD8_C2
PD10_ZZM_FP7-190-20171109	-28.3451	29.4665	CD8_C2
PD10_ZZM_FP7-191-20171109	-28.8015	30.0324	CD8_C2
PD10_ZZM_FP7-20-20171109	-40.9803	34.085	CD8_C2
PD10_ZZM_FP7-21-20171109	-30.1592	33.3875	CD8_C2
PD10_ZZM_FP7-23-20171109	-20.1196	37.7702	CD4_C10
PD10_ZZM_FP7-24-20171109	25.7985	-4.39899	CD8_C7
PD10_ZZM_FP7-25-20171109	-30.4937	29.8709	CD8_C2
PD10_ZZM_FP7-28-20171109	-32.4349	33.4766	CD8_C2
PD10_ZZM_FP7-30-20171109	-3.17287	-24.4379	CD8_C7
PD10_ZZM_FP7-31-20171109	-30.6903	37.4081	CD8_C2
PD10_ZZM_FP7-3-20171109	-58.1727	-3.57225	CD8_C9
PD10_ZZM_FP7-32-20171109	-28.9016	29.4008	CD8_C2
PD10_ZZM_FP7-33-20171109	-42.5044	37.7679	CD8_C7
PD10_ZZM_FP7-35-20171109	-18.9968	38.9391	CD8_C2
PD10_ZZM_FP7-37-20171109	-26.1295	36.058	CD8_C2
PD10_ZZM_FP7-38-20171109	-28.5578	38.282	CD8_C2
PD10_ZZM_FP7-39-20171109	-30.9986	40.7806	CD8_C2
PD10_ZZM_FP7-40-20171109	-32.2543	40.3583	CD8_C2
PD10_ZZM_FP7-41-20171109	-15.0856	36.8127	CD4_C10
PD10_ZZM_FP7-4-20171109	-57.3961	-3.49414	CD8_C9
PD10_ZZM_FP7-43-20171109	-43.0843	34.6959	CD8_C2
PD10_ZZM_FP7-45-20171109	-22.2944	37.5558	CD8_C2
PD10_ZZM_FP7-46-20171109	41.2453	-8.88374	CD8_C1
PD10_ZZM_FP7-48-20171109	-42.6515	36.8507	CD8_C2
PD10_ZZM_FP7-49-20171109	-31.2119	31.4674	CD8_C2
PD10_ZZM_FP7-50-20171109	-27.8427	27.5977	CD4_C12
PD10_ZZM_FP7-51-20171109	-25.086	39.8189	CD8_C2
PD10_ZZM_FP7-53-20171109	-41.8965	33.793	CD8_C2
PD10_ZZM_FP7-55-20171109	-43.9834	38.9062	CD8_C9
PD10_ZZM_FP7-56-20171109	-27.124	36.3778	CD8_C2
PD10_ZZM_FP7-61-20171109	-40.5564	34.9132	CD8_C2
PD10_ZZM_FP7-64-20171109	-22.3574	33.184	CD8_C2
PD10_ZZM_FP7-65-20171109	-27.3884	37.6282	CD8_C2
PD10_ZZM_FP7-68-20171109	-12.8847	34.1852	CD4_C10
PD10_ZZM_FP7-69-20171109	-43.0644	33.3759	CD8_C2
PD10_ZZM_FP7-7-20171109	-40.8215	34.3738	CD8_C2
PD10_ZZM_FP7-72-20171109	-39.0791	36.1896	CD8_C2
PD10_ZZM_FP7-73-20171109	-34.7858	38.0703	CD8_C2
PD10_ZZM_FP7-74-20171109	-25.9293	29.9582	CD8_C2
PD10_ZZM_FP7-75-20171109	-38.6256	37.632	CD8_C2
PD10_ZZM_FP7-77-20171109	-29.4566	34.7698	CD8_C2
PD10_ZZM_FP7-79-20171109	-27.8555	34.3802	CD8_C2
PD10_ZZM_FP7-80-20171109	-38.9466	35.3763	CD8_C2
PD10_ZZM_FP7-81-20171109	-23.0266	31.3252	CD8_C2
PD10_ZZM_FP7-90-20171109	-29.3106	37.6547	CD8_C2
PD10_ZZM_FP7-93-20171109	-41.8538	35.3363	CD8_C2
PD10_ZZM_FP7-98-20171109	-30.8829	38.144	CD8_C2
PD10_ZZM_FP8-97-20171109	-42.5126	28.8579	CD8_C2
PD10_ZZM_LNP7-101-20171109	-29.3338	-1.81775	CD8_C7
PD10_ZZM_LNP7-10-20171109	-15.4983	3.18981	CD4_C12
PD10_ZZM_LNP7-102-20171109	-42.4064	-3.70993	CD8_C7
PD10_ZZM_LNP7-105-20171109	-19.061	7.51172	CD4_C12
PD10_ZZM_LNP7-106-20171109	-20.5179	8.98408	CD4_C12
PD10_ZZM_LNP7-108-20171109	-23.2108	5.82392	CD8_C7
PD10_ZZM_LNP7-109-20171109	-20.9118	12.5701	CD8_C7
PD10_ZZM_LNP7-110-20171109	-31.3166	-2.76413	CD8_C7
PD10_ZZM_LNP7-111-20171109	-19.2697	12.69	CD8_C7
PD10_ZZM_LNP7-113-20171109	-29.193	6.44868	CD8_C7
PD10_ZZM_LNP7-114-20171109	-20.4047	12.9314	CD8_C7
PD10_ZZM_LNP7-116-20171109	-18.8096	8.10807	CD4_C12
PD10_ZZM_LNP7-119-20171109	-32.0431	-3.81546	CD8_C7
PD10_ZZM_LNP7-120-20171109	-33.1011	8.13612	CD8_C7
PD10_ZZM_LNP7-12-20171109	-29.7351	9.48219	CD8_C7
PD10_ZZM_LNP7-122-20171109	-19.3605	12.7962	CD8_C7
PD10_ZZM_LNP7-123-20171109	-17.3788	-4.36454	CD8_C7
PD10_ZZM_LNP7-125-20171109	-23.1896	-7.12174	CD8_C7
PD10_ZZM_LNP7-126-20171109	-18.5633	-7.05949	CD8_C7
PD10_ZZM_LNP7-128-20171109	-18.4534	-6.29114	CD8_C7
PD10_ZZM_LNP7-129-20171109	-23.8603	-5.26225	CD8_C7
PD10_ZZM_LNP7-130-20171109	-24.9075	-6.55481	CD8_C7
PD10_ZZM_LNP7-131-20171109	-18.4718	-5.30617	CD8_C7
PD10_ZZM_LNP7-13-20171109	-36.7991	-7.61525	CD8_C7
PD10_ZZM_LNP7-132-20171109	-19.8128	-4.28137	CD8_C7
PD10_ZZM_LNP7-133-20171109	-19.7902	-5.39553	CD8_C7
PD10_ZZM_LNP7-136-20171109	-21.2115	-4.48865	CD8_C7
PD10_ZZM_LNP7-138-20171109	-17.919	-9.48767	CD8_C7
PD10_ZZM_LNP7-142-20171109	-21.7513	-5.3262	CD8_C7
PD10_ZZM_LNP7-143-20171109	-18.2237	-7.22337	CD8_C7
PD10_ZZM_LNP7-183-20171109	-23.017	-9.65944	CD8_C7
PD10_ZZM_LNP7-184-20171109	-20.4221	-8.07812	CD8_C7
PD10_ZZM_LNP7-187-20171109	-28.6279	-4.26371	CD8_C7
PD10_ZZM_LNP7-188-20171109	-28.708	8.1529	CD8_C7
PD10_ZZM_LNP7-190-20171109	-27.8814	0.634986	CD8_C7
PD10_ZZM_LNP7-193-20171109	-29.4778	2.91393	CD8_C7
PD10_ZZM_LNP7-194-20171109	-28.8631	6.46521	CD8_C7
PD10_ZZM_LNP7-195-20171109	-28.9399	-3.00639	CD8_C7
PD10_ZZM_LNP7-197-20171109	-30.9886	4.86623	CD8_C7
PD10_ZZM_LNP7-199-20171109	-29.5163	8.03776	CD8_C7
PD10_ZZM_LNP7-204-20171109	-31.3891	-2.18302	CD8_C7
PD10_ZZM_LNP7-205-20171109	-33.0501	7.73846	CD8_C7
PD10_ZZM_LNP7-209-20171109	-41.1911	9.33316	CD8_C7
PD10_ZZM_LNP7-210-20171109	-26.749	5.39126	CD8_C7
PD10_ZZM_LNP7-214-20171109	-26.0707	8.11152	CD8_C7
PD10_ZZM_LNP7-218-20171109	-30.7892	8.12066	CD8_C7
PD10_ZZM_LNP7-219-20171109	-30.4243	8.14829	CD8_C7
PD10_ZZM_LNP7-224-20171109	-28.206	7.85369	CD8_C7
PD10_ZZM_LNP7-225-20171109	-18.4729	12.5444	CD8_C7
PD10_ZZM_LNP7-226-20171109	9.55258	14.7335	CD4_C12
PD10_ZZM_LNP7-227-20171109	-32.7447	-6.2394	CD8_C7
PD10_ZZM_LNP7-23-20171109	-36.888	-6.85659	CD8_C7
PD10_ZZM_LNP7-25-20171109	-13.7589	3.36738	CD8_C7
PD10_ZZM_LNP7-48-20171109	-20.7466	-3.44803	CD8_C7
PD10_ZZM_LNP7-57-20171109	-22.4383	-4.7321	CD8_C7
PD10_ZZM_LNP7-58-20171109	50.194	-11.6027	CD8_C1
PD10_ZZM_LNP7-60-20171109	-36.6396	-5.93089	CD8_C7
PD10_ZZM_LNP7-61-20171109	-35.07	-9.00774	CD8_C7
PD10_ZZM_LNP7-6-20171109	-38.8459	5.70358	CD8_C7
PD10_ZZM_LNP7-62-20171109	-20.9387	-8.81111	CD8_C7
PD10_ZZM_LNP7-65-20171109	-26.4842	-7.95459	CD8_C7
PD10_ZZM_LNP7-67-20171109	-34.8899	-8.01872	CD8_C7
PD10_ZZM_LNP7-68-20171109	-26.863	-7.85949	CD8_C7
PD10_ZZM_LNP7-69-20171109	-24.2333	-8.15891	CD8_C7
PD10_ZZM_LNP7-81-20171109	38.8269	15.5027	CD8_C1
PD10_ZZM_LNP7-9-20171109	-28.0054	27.0281	CD8_C2
PD10_ZZM_LNP7-97-20171109	-31.3334	-1.30217	CD8_C7
PD10_ZZM_LNP7-99-20171109	-22.6712	6.71056	CD8_C7
PD10_ZZM_NP10-471-20171109	-25.3905	32.3734	CD8_C2
PD10_ZZM_NP10-472-20171109	-47.7664	25.5557	CD8_C2
PD10_ZZM_NP10-476-20171109	-38.6713	33.5209	CD8_C2
PD10_ZZM_NP10-477-20171109	-27.7673	-10.0473	CD8_C7
PD10_ZZM_NP10-478-20171109	-36.3085	33.9232	CD8_C2
PD10_ZZM_NP10-479-20171109	-39.0978	33.8494	CD8_C2
PD10_ZZM_NP10-481-20171109	-37.7956	36.9976	CD8_C2
PD10_ZZM_NP10-482-20171109	-49.0948	30.1002	CD8_C2
PD10_ZZM_NP10-484-20171109	-28.273	34.9014	CD8_C2
PD10_ZZM_NP7-100-20171109	-20.7316	5.60315	CD4_C12
PD10_ZZM_NP7-103-20171109	-37.8047	6.49388	CD8_C7
PD10_ZZM_NP7-104-20171109	-29.5898	28.2533	CD8_C7
PD10_ZZM_NP7-106-20171109	-36.8768	9.28424	CD8_C7
PD10_ZZM_NP7-108-20171109	-50.9721	6.10946	CD8_C7
PD10_ZZM_NP7-110-20171109	-24.7279	-7.71715	CD8_C7
PD10_ZZM_NP7-111-20171109	-20.6088	38.5896	CD8_C2
PD10_ZZM_NP7-115-20171109	-39.6772	8.03553	CD8_C7
PD10_ZZM_NP7-116-20171109	-39.6975	-7.1114	CD8_C7
PD10_ZZM_NP7-117-20171109	-44.9192	14.0235	CD8_C7
PD10_ZZM_NP7-1-20171109	-21.6227	-5.79693	CD8_C7
PD10_ZZM_NP7-120-20171109	-37.9182	7.43494	CD8_C7
PD10_ZZM_NP7-121-20171109	-40.2688	-8.14125	CD8_C7
PD10_ZZM_NP7-129-20171109	-37.9316	10.2967	CD8_C7
PD10_ZZM_NP7-131-20171109	-36.0416	9.39524	CD8_C7
PD10_ZZM_NP7-132-20171109	-28.4128	11.1993	CD8_C7
PD10_ZZM_NP7-133-20171109	-59.3356	-3.31177	CD8_C9
PD10_ZZM_NP7-134-20171109	-61.0424	-3.09806	CD8_C9
PD10_ZZM_NP7-136-20171109	-30.266	10.1314	CD8_C7
PD10_ZZM_NP7-137-20171109	-18.0521	-2.80041	CD4_C12
PD10_ZZM_NP7-138-20171109	-30.9008	-9.49052	CD8_C7
PD10_ZZM_NP7-140-20171109	-17.8403	-1.34193	CD4_C12
PD10_ZZM_NP7-15-20171109	-34.0184	-5.08774	CD8_C7
PD10_ZZM_NP7-16-20171109	-32.6767	9.21572	CD8_C7
PD10_ZZM_NP7-17-20171109	-38.0257	5.09714	CD8_C7
PD10_ZZM_NP7-18-20171109	-27.5931	-6.2671	CD8_C7
PD10_ZZM_NP7-19-20171109	-39.9115	5.52882	CD8_C7
PD10_ZZM_NP7-23-20171109	-42.9524	5.90774	CD8_C7
PD10_ZZM_NP7-24-20171109	-38.7815	6.31388	CD8_C7
PD10_ZZM_NP7-25-20171109	-48.2552	5.22082	CD8_C7
PD10_ZZM_NP7-26-20171109	-26.3605	0.512556	CD4_C12
PD10_ZZM_NP7-28-20171109	-19.1719	-1.90879	CD4_C12
PD10_ZZM_NP7-29-20171109	11.7741	-19.2874	CD4_C14
PD10_ZZM_NP7-30-20171109	-39.5408	5.96347	CD8_C7
PD10_ZZM_NP7-32-20171109	-59.9345	-2.19648	CD8_C9
PD10_ZZM_NP7-33-20171109	-26.9088	-1.82604	CD8_C7
PD10_ZZM_NP7-41-20171109	51.1729	-11.8791	CD8_C1
PD10_ZZM_NP7-4-20171109	-27.9217	-16.679	CD8_C7
PD10_ZZM_NP7-42-20171109	-40.9532	5.67287	CD8_C7
PD10_ZZM_NP7-47-20171109	-54.0035	5.83066	CD8_C7
PD10_ZZM_NP7-48-20171109	-40.8032	7.12438	CD8_C7
PD10_ZZM_NP7-49-20171109	-36.048	1.15964	CD8_C7
PD10_ZZM_NP7-5-20171109	-49.4556	8.65642	CD8_C7
PD10_ZZM_NP7-52-20171109	5.32794	-24.6576	CD8_C7
PD10_ZZM_NP7-57-20171109	-30.622	-10.6339	CD8_C7
PD10_ZZM_NP7-64-20171109	-39.5142	3.66667	CD8_C7
PD10_ZZM_NP7-65-20171109	-25.9407	-3.81024	CD8_C7
PD10_ZZM_NP7-69-20171109	-35.2237	-1.40437	CD8_C7
PD10_ZZM_NP7-70-20171109	-57.1433	-5.6466	CD8_C9
PD10_ZZM_NP7-73-20171109	-29.01	-5.33747	CD8_C7
PD10_ZZM_NP7-74-20171109	-35.1783	4.98459	CD8_C7
PD10_ZZM_NP7-77-20171109	-29.7304	-7.0674	CD8_C7
PD10_ZZM_NP7-78-20171109	-33.1521	8.56189	CD8_C7
PD10_ZZM_NP7-8-20171109	-52.2419	5.61944	CD8_C7
PD10_ZZM_NP7-82-20171109	-35.1853	4.95605	CD8_C7
PD10_ZZM_NP7-98-20171109	-45.0637	11.5438	CD8_C7
PD10_ZZM_NP7-99-20171109	-36.0245	-4.79645	CD8_C7
PD10_ZZM_NP9-17-20171109	-20.2608	-0.451969	CD4_C12
PD10_ZZM_NP9-252-20171109	-13.1213	-20.8575	CD8_C6
PD10_ZZM_PP7-100-20171109	-28.5114	-16.9748	CD8_C7
PD10_ZZM_PP7-103-20171109	-29.8693	-15.4276	CD8_C7
PD10_ZZM_PP7-104-20171109	-27.6534	-18.3546	CD8_C7
PD10_ZZM_PP7-107-20171109	-27.3119	-19.2453	CD8_C7
PD10_ZZM_PP7-108-20171109	-30.0489	-16.8704	CD8_C7
PD10_ZZM_PP7-109-20171109	-28.2658	-19.2683	CD8_C7
PD10_ZZM_PP7-110-20171109	-23.5726	-13.1947	CD8_C1
PD10_ZZM_PP7-11-20171109	-20.351	33.8844	CD8_C2
PD10_ZZM_PP7-112-20171109	-25.8944	-19.8329	CD8_C7
PD10_ZZM_PP7-116-20171109	-27.6107	-19.9518	CD8_C7
PD10_ZZM_PP7-117-20171109	-27.1241	-19.2618	CD8_C7
PD10_ZZM_PP7-1-20171109	-18.1493	41.0146	CD8_C2
PD10_ZZM_PP7-120-20171109	-26.6741	-18.0498	CD8_C7
PD10_ZZM_PP7-121-20171109	-21.0145	31.8116	CD8_C2
PD10_ZZM_PP7-12-20171109	-49.5238	26.3373	CD8_C2
PD10_ZZM_PP7-125-20171109	-28.8086	-19.2459	CD8_C7
PD10_ZZM_PP7-127-20171109	-29.0176	-18.0754	CD8_C7
PD10_ZZM_PP7-128-20171109	-25.4818	-13.9509	CD8_C7
PD10_ZZM_PP7-130-20171109	-27.6527	-22.5848	CD8_C7
PD10_ZZM_PP7-13-20171109	-48.5638	26.0797	CD8_C2
PD10_ZZM_PP7-134-20171109	-31.6555	-17.6859	CD8_C2
PD10_ZZM_PP7-135-20171109	-31.5673	-17.657	CD8_C2
PD10_ZZM_PP7-137-20171109	-29.3532	-18.6699	CD8_C7
PD10_ZZM_PP7-139-20171109	-28.9183	-18.5112	CD8_C7
PD10_ZZM_PP7-142-20171109	-1.97517	-30.9802	CD8_C7
PD10_ZZM_PP7-143-20171109	-25.1929	-8.32069	CD8_C7
PD10_ZZM_PP7-144-20171109	-26.5862	-18.8289	CD8_C7
PD10_ZZM_PP7-15-20171109	-32.511	37.1799	CD8_C2
PD10_ZZM_PP7-17-20171109	-47.5818	28.562	CD8_C2
PD10_ZZM_PP7-199-20171109	-45.5466	26.5611	CD8_C2
PD10_ZZM_PP7-204-20171109	-44.702	26.3581	CD8_C2
PD10_ZZM_PP7-209-20171109	-42.3733	25.6374	CD8_C2
PD10_ZZM_PP7-210-20171109	-44.6716	26.4778	CD8_C2
PD10_ZZM_PP7-211-20171109	-43.9695	25.9438	CD8_C2
PD10_ZZM_PP7-21-20171109	-51.3612	27.0144	CD8_C2
PD10_ZZM_PP7-217-20171109	-17.9618	33.4349	CD4_C10
PD10_ZZM_PP7-219-20171109	-31.4151	-20.296	CD8_C2
PD10_ZZM_PP7-2-20171109	-45.4544	29.2541	CD8_C2
PD10_ZZM_PP7-225-20171109	-19.0794	31.1261	CD4_C10
PD10_ZZM_PP7-228-20171109	-45.0535	27.0826	CD8_C2
PD10_ZZM_PP7-23-20171109	-50.7774	27.1506	CD8_C2
PD10_ZZM_PP7-235-20171109	16.418	33.4999	CD4_C5
PD10_ZZM_PP7-26-20171109	-46.1818	25.7455	CD8_C2
PD10_ZZM_PP7-29-20171109	-46.7024	29.2951	CD8_C2
PD10_ZZM_PP7-30-20171109	-50.2399	29.0353	CD8_C2
PD10_ZZM_PP7-31-20171109	-48.7268	28.7311	CD8_C2
PD10_ZZM_PP7-32-20171109	-46.278	29.1536	CD8_C2
PD10_ZZM_PP7-36-20171109	-21.2673	36.1399	CD8_C2
PD10_ZZM_PP7-37-20171109	-45.9766	28.2285	CD8_C2
PD10_ZZM_PP7-38-20171109	-6.23465	42.7144	CD4_C5
PD10_ZZM_PP7-42-20171109	-22.6318	39.1412	CD4_C10
PD10_ZZM_PP7-44-20171109	-50.4071	27.5238	CD8_C2
PD10_ZZM_PP7-46-20171109	-48.5796	26.7856	CD8_C2
PD10_ZZM_PP7-51-20171109	-51.3878	23.8868	CD8_C7
PD10_ZZM_PP7-58-20171109	-48.0434	27.4228	CD8_C2
PD10_ZZM_PP7-60-20171109	-44.6092	29.0409	CD8_C2
PD10_ZZM_PP7-61-20171109	-50.359	27.069	CD8_C2
PD10_ZZM_PP7-62-20171109	-46.3716	31.2106	CD8_C2
PD10_ZZM_PP7-63-20171109	-47.3251	29.2355	CD8_C2
PD10_ZZM_PP7-64-20171109	-48.2985	26.3739	CD8_C2
PD10_ZZM_PP7-65-20171109	-47.7359	30.204	CD8_C2
PD10_ZZM_PP7-67-20171109	-47.0206	26.9701	CD8_C2
PD10_ZZM_PP7-68-20171109	-50.1101	28.2764	CD8_C2
PD10_ZZM_PP7-69-20171109	-22.8227	37.1461	CD8_C2
PD10_ZZM_PP7-70-20171109	-48.9728	27.7959	CD8_C2
PD10_ZZM_PP7-71-20171109	-25.8004	37.0726	CD8_C2
PD10_ZZM_PP7-74-20171109	-46.2914	28.6769	CD8_C2
PD10_ZZM_PP7-76-20171109	-21.8452	34.5979	CD4_C10
PD10_ZZM_PP7-77-20171109	-49.8401	25.4354	CD8_C2
PD10_ZZM_PP7-78-20171109	-47.3963	23.5664	CD8_C2
PD10_ZZM_PP7-8-20171109	-49.5894	31.0828	CD8_C2
PD10_ZZM_PP7-83-20171109	-19.6777	33.4078	CD8_C2
PD10_ZZM_PP7-89-20171109	-5.93294	42.5705	CD4_C5
PD10_ZZM_PP7-90-20171109	-46.2798	31.8445	CD8_C2
PD10_ZZM_PP7-92-20171109	-15.8065	40.8962	CD4_C10
PD10_ZZM_PP7-99-20171109	-28.863	-14.6111	CD8_C7
PD10_ZZM_TP10-334-20171109	-59.8191	-6.70688	CD8_C9
PD10_ZZM_TP7-105-20171109	-51.8406	6.8373	CD8_C7
PD10_ZZM_TP7-106-20171109	-49.5537	6.6913	CD8_C7
PD10_ZZM_TP7-11-20171109	-43.7643	3.93377	CD8_C7
PD10_ZZM_TP7-113-20171109	-59.9282	-7.00448	CD8_C9
PD10_ZZM_TP7-116-20171109	-52.1687	5.95839	CD8_C7
PD10_ZZM_TP7-121-20171109	-42.3904	1.57872	CD8_C7
PD10_ZZM_TP7-12-20171109	-42.8023	4.27418	CD8_C7
PD10_ZZM_TP7-122-20171109	-56.9228	-3.81247	CD8_C9
PD10_ZZM_TP7-123-20171109	-47.4827	7.79494	CD8_C7
PD10_ZZM_TP7-124-20171109	-43.6179	5.88279	CD8_C7
PD10_ZZM_TP7-132-20171109	-59.3428	-2.45652	CD8_C9
PD10_ZZM_TP7-138-20171109	-49.6989	7.71665	CD8_C7
PD10_ZZM_TP7-139-20171109	-59.5821	-1.93722	CD8_C9
PD10_ZZM_TP7-140-20171109	-57.2274	-4.65677	CD8_C9
PD10_ZZM_TP7-14-20171109	-59.2448	-7.37467	CD8_C9
PD10_ZZM_TP7-147-20171109	-52.03	8.81903	CD8_C7
PD10_ZZM_TP7-148-20171109	-38.2365	0.782855	CD8_C7
PD10_ZZM_TP7-15-20171109	-48.2443	0.369168	CD8_C7
PD10_ZZM_TP7-153-20171109	-27.9284	-11.8497	CD8_C7
PD10_ZZM_TP7-154-20171109	-49.0338	8.04783	CD8_C7
PD10_ZZM_TP7-155-20171109	-50.6121	6.84654	CD8_C7
PD10_ZZM_TP7-156-20171109	-51.9653	6.81724	CD8_C7
PD10_ZZM_TP7-16-20171109	-43.8012	-0.553074	CD8_C7
PD10_ZZM_TP7-162-20171109	-52.0369	8.15043	CD8_C7
PD10_ZZM_TP7-164-20171109	-53.8385	5.88034	CD8_C7
PD10_ZZM_TP7-171-20171109	-26.5303	-13.2649	CD8_C7
PD10_ZZM_TP7-17-20171109	-55.9359	-4.57609	CD8_C9
PD10_ZZM_TP7-173-20171109	-52.345	7.69655	CD8_C7
PD10_ZZM_TP7-178-20171109	-39.5899	0.576101	CD8_C7
PD10_ZZM_TP7-181-20171109	-58.9081	-4.94749	CD8_C9
PD10_ZZM_TP7-18-20171109	-50.5871	0.390312	CD8_C7
PD10_ZZM_TP7-19-20171109	-53.7674	3.20843	CD8_C7
PD10_ZZM_TP7-200-20171109	-46.564	0.0768246	CD8_C7
PD10_ZZM_TP7-20-20171109	-52.0065	-0.379786	CD8_C7
PD10_ZZM_TP7-22-20171109	-44.5372	4.32529	CD8_C7
PD10_ZZM_TP7-23-20171109	-49.4977	3.81433	CD8_C7
PD10_ZZM_TP7-24-20171109	-46.2125	-0.00713046	CD8_C7
PD10_ZZM_TP7-25-20171109	-49.3998	2.63984	CD8_C7
PD10_ZZM_TP7-26-20171109	-40.7954	1.88338	CD8_C7
PD10_ZZM_TP7-28-20171109	-51.6383	2.69117	CD8_C7
PD10_ZZM_TP7-29-20171109	-48.8988	3.69578	CD8_C7
PD10_ZZM_TP7-30-20171109	48.2507	-10.1883	CD8_C1
PD10_ZZM_TP7-31-20171109	-50.0734	2.04544	CD8_C7
PD10_ZZM_TP7-34-20171109	-49.3231	-0.565392	CD8_C7
PD10_ZZM_TP7-35-20171109	-37.2454	0.151512	CD8_C7
PD10_ZZM_TP7-36-20171109	-45.0149	-0.255236	CD8_C7
PD10_ZZM_TP7-39-20171109	-31.6326	2.83936	CD8_C7
PD10_ZZM_TP7-41-20171109	-50.5794	2.49867	CD8_C7
PD10_ZZM_TP7-4-20171109	-43.826	2.69038	CD8_C7
PD10_ZZM_TP7-42-20171109	-50.1992	0.0993286	CD8_C7
PD10_ZZM_TP7-43-20171109	-58.8223	-6.18902	CD8_C9
PD10_ZZM_TP7-46-20171109	-50.3928	1.6279	CD8_C7
PD10_ZZM_TP7-48-20171109	-50.6293	-1.74019	CD8_C7
PD10_ZZM_TP7-49-20171109	-38.432	-1.60652	CD8_C7
PD10_ZZM_TP7-50-20171109	-47.4904	1.56306	CD8_C7
PD10_ZZM_TP7-5-20171109	-43.8757	-0.45234	CD8_C7
PD10_ZZM_TP7-54-20171109	-58.4225	-6.751	CD8_C9
PD10_ZZM_TP7-56-20171109	-41.4144	-0.0545561	CD8_C7
PD10_ZZM_TP7-60-20171109	-52.0452	2.96766	CD8_C7
PD10_ZZM_TP7-61-20171109	-51.7883	1.69258	CD8_C7
PD10_ZZM_TP7-62-20171109	-48.2517	2.1511	CD8_C7
PD10_ZZM_TP7-63-20171109	-41.4714	4.70363	CD8_C7
PD10_ZZM_TP7-64-20171109	-52.0559	-1.20435	CD8_C7
PD10_ZZM_TP7-65-20171109	-59.4882	-5.31137	CD8_C9
PD10_ZZM_TP7-67-20171109	-58.0615	-4.22796	CD8_C9
PD10_ZZM_TP7-71-20171109	-49.49	0.690922	CD8_C7
PD10_ZZM_TP7-7-20171109	-50.6644	3.03292	CD8_C7
PD10_ZZM_TP7-75-20171109	-51.8214	3.91086	CD8_C7
PD10_ZZM_TP7-76-20171109	-41.0566	-1.15976	CD8_C7
PD10_ZZM_TP7-77-20171109	-42.5616	1.65955	CD8_C7
PD10_ZZM_TP7-79-20171109	-41.62	2.90664	CD8_C7
PD10_ZZM_TP7-81-20171109	-56.6438	-4.96731	CD8_C9
PD10_ZZM_TP7-82-20171109	-43.288	3.43039	CD8_C7
PD10_ZZM_TP7-86-20171109	-57.4834	-5.11734	CD8_C9
PD10_ZZM_TP7-89-20171109	-40.5484	-2.38018	CD8_C7
PD10_ZZM_TP7-90-20171109	-50.2914	-1.04515	CD8_C7
PD10_ZZM_TP7-9-20171109	-41.5373	4.32519	CD8_C7
PD10_ZZM_TP7-93-20171109	-44.827	3.1269	CD8_C7
PD10_ZZM_TP7-94-20171109	-51.0902	3.07779	CD8_C7
PD10_ZZM_TP7-95-20171109	-49.7029	3.55649	CD8_C7
PD10_ZZM_TP7-97-20171109	-40.1958	9.41347	CD8_C7
PD10_ZZM_TP7-98-20171109	-30.8501	13.6351	CD8_C7
PD10_ZZM_TP9-31-20171109	-50.3003	10.5178	CD8_C7
PD10_ZZM_TP9-87-20171109	-25.1358	-3.53306	CD8_C7
PD10_ZZM_NL-plus-81-0222	-20.5759	20.7661	CD4_C13
PD10_ZZM_NL-plus-89-0222	-21.8606	21.4974	CD4_C13
PD10_ZZM_NL-plus-90-0222	-41.7646	19.7793	CD8_C2
PD10_ZZM_PL25-0222	-3.24316	39.0842	CD4_C5
PD10_ZZM_PL28-0222	-2.28794	35.1401	CD4_C5
PD10_ZZM_PL33-0222	11.9602	34.8182	CD4_C5
PD10_ZZM_PL34-0222	-0.0954298	35.5188	CD4_C5
PD10_ZZM_PL35-0222	-0.818917	35.9343	CD4_C5
PD10_ZZM_TL-plus-10-0222	-6.81843	19.7407	CD4_C4
PD10_ZZM_TL-plus-11-0222	-14.8167	24.3636	CD4_C10
PD10_ZZM_TL-plus-12-0222	-12.8931	24.0903	CD4_C4
PD10_ZZM_TL-plus-13-0222	-10.2342	20.6846	CD4_C4
PD10_ZZM_TL-plus-16-0222	-12.5927	22.8433	CD4_C13
PD10_ZZM_TL-plus-20-0222	-8.77525	20.0853	CD4_C4
PD10_ZZM_TL-plus-22-0222	-14.3955	20.403	CD4_C4
PD10_ZZM_TL-plus-30-0222	-7.75039	20.9988	CD4_C4
PD10_ZZM_TL-plus-32-0222	-13.7208	18.7452	CD4_C4
PD10_ZZM_TL-plus-33-0222	-13.9777	22.6258	CD4_C13
PD10_ZZM_TL-plus-35-0222	-13.679	2.05217	CD4_C12
PD10_ZZM_TL-plus-4-0222	-9.69973	17.8539	CD4_C4
PD10_ZZM_TL-plus-50-0222	-15.3153	22.4322	CD4_C13
PD10_ZZM_TL-plus-57-0222	-8.96493	20.8574	CD4_C4
PD10_ZZM_TL-plus-62-0222	-7.6075	18.7923	CD4_C4
PD10_ZZM_TL-plus-63-0222	22.072	20.5882	CD4_C5
PD10_ZZM_TL-plus-65-0222	-8.683	20.0029	CD4_C4
PD10_ZZM_TL-plus-66-0222	-9.02387	19.5795	CD4_C4
PD10_ZZM_TL-plus-73-0222	-9.85818	19.872	CD4_C4
PD10_ZZM_TL-plus-83-0222	-9.43471	18.5524	CD4_C4
PD10_ZZM_TL-plus-92-0222	-9.12432	21.9279	CD4_C4
PD10_ZZM_TL-plus-94-0222	-10.2423	18.9829	CD4_C4
PD10_ZZM_TL-plus-96-0222	-15.3198	19.8145	CD4_C13
PD10_ZZM_PL-plus-50-0227	-5.54142	38.7617	CD4_C5
PD10_ZZM_PL-plus-67-0227	-1.00664	39.3615	CD4_C5
PD10_ZZM_PL-plus-71-0227	0.443035	39.1703	CD4_C5
PD10_ZZM_PL-plus-76-0227	-1.72248	40.0376	CD4_C5
PD10_ZZM_PL-plus-78-0227	-0.176143	39.7373	CD4_C5
PD10_ZZM_PL-plus-86-0227	1.31407	38.1424	CD4_C5
PD10_ZZM_NP7-32-0322	33.5638	-6.25818	CD8_C1
PD10_ZZM_NP7-51-0322	49.8181	-15.1337	CD8_C1
PD10_ZZM_NP7-72-0322	35.0095	-5.73655	CD8_C1
PD10_ZZM_NP7-86-0322	36.3716	-5.04863	CD8_C1
PD10_ZZM_NP7-9-0322	47.2779	-11.8822	CD8_C1
PD10_ZZM_PP7-101-0322	24.0922	34.5777	CD4_C5
PD10_ZZM_PP7-1-0322	35.22	16.9754	CD4_C5
PD10_ZZM_PP7-104-0322	8.42685	32.0137	CD4_C5
PD10_ZZM_PP7-108-0322	22.6972	29.9635	CD4_C5
PD10_ZZM_PP7-114-0322	23.4001	24.494	CD4_C5
PD10_ZZM_PP7-118-0322	26.4652	24.2747	CD4_C5
PD10_ZZM_PP7-12-0322	27.2854	14.4992	CD4_C5
PD10_ZZM_PP7-125-0322	29.6241	-5.06797	CD8_C1
PD10_ZZM_PP7-126-0322	32.3826	13.2259	CD4_C5
PD10_ZZM_PP7-127-0322	25.5263	8.73518	CD4_C5
PD10_ZZM_PP7-129-0322	19.1199	25.3989	CD4_C5
PD10_ZZM_PP7-136-0322	1.67259	31.549	CD4_C5
PD10_ZZM_PP7-137-0322	15.8963	22.2965	CD4_C5
PD10_ZZM_PP7-139-0322	22.9878	27.1553	CD4_C5
PD10_ZZM_PP7-14-0322	24.402	13.6477	CD4_C5
PD10_ZZM_PP7-141-0322	20.1304	18.6045	CD4_C5
PD10_ZZM_PP7-142-0322	28.843	17.0341	CD4_C5
PD10_ZZM_PP7-144-0322	13.5684	24.1846	CD4_C5
PD10_ZZM_PP7-145-0322	14.5119	20.9578	CD4_C5
PD10_ZZM_PP7-153-0322	11.4134	33.6424	CD4_C5
PD10_ZZM_PP7-162-0322	8.28417	31.9732	CD4_C5
PD10_ZZM_PP7-168-0322	28.807	28.4314	CD4_C5
PD10_ZZM_PP7-175-0322	22.1078	18.3595	CD4_C5
PD10_ZZM_PP7-183-0322	26.639	24.2556	CD4_C5
PD10_ZZM_PP7-197-0322	23.687	37.1938	CD4_C5
PD10_ZZM_PP7-200-0322	19.5047	27.0078	CD4_C5
PD10_ZZM_PP7-2-0322	28.7467	12.2376	CD4_C5
PD10_ZZM_PP7-22-0322	25.1815	10.8077	CD4_C5
PD10_ZZM_PP7-25-0322	28.4463	12.7896	CD4_C5
PD10_ZZM_PP7-26-0322	24.068	15.531	CD4_C5
PD10_ZZM_PP7-27-0322	31.8452	-11.7029	CD8_C1
PD10_ZZM_PP7-31-0322	34.5602	17.5417	CD4_C5
PD10_ZZM_PP7-32-0322	31.1125	18.273	CD4_C5
PD10_ZZM_PP7-35-0322	35.095	24.4824	CD4_C5
PD10_ZZM_PP7-39-0322	32.6467	20.7193	CD4_C5
PD10_ZZM_PP7-4-0322	32.8779	13.632	CD4_C5
PD10_ZZM_PP7-41-0322	30.2536	14.8522	CD4_C5
PD10_ZZM_PP7-50-0322	28.0754	20.234	CD4_C5
PD10_ZZM_PP7-55-0322	31.1216	18.9031	CD4_C5
PD10_ZZM_PP7-57-0322	25.6933	16.6466	CD4_C5
PD10_ZZM_PP7-6-0322	29.9363	14.7287	CD4_C5
PD10_ZZM_PP7-63-0322	23.5831	37.3408	CD4_C5
PD10_ZZM_PP7-64-0322	27.4333	16.0555	CD4_C5
PD10_ZZM_PP7-67-0322	27.4505	16.3119	CD4_C5
PD10_ZZM_PP7-72-0322	29.1166	6.73779	CD8_C1
PD10_ZZM_PP7-74-0322	24.0378	18.3487	CD4_C5
PD10_ZZM_PP7-75-0322	30.9976	24.0475	CD4_C5
PD10_ZZM_PP7-77-0322	23.2189	17.3746	CD4_C5
PD10_ZZM_PP7-78-0322	24.0965	15.7355	CD4_C5
PD10_ZZM_PP7-80-0322	34.5451	20.4038	CD4_C5
PD10_ZZM_PP7-82-0322	30.9243	13.633	CD4_C5
PD10_ZZM_PP7-92-0322	31.3792	14.0134	CD4_C5
PD10_ZZM_PP7-97-0322	27.1016	10.2058	CD4_C5
PD10_ZZM_TP10-18-0322	22.9909	-11.7247	CD8_C1
PD10_ZZM_TP7-100-0322	5.20871	-5.78862	CD4_C14
PD10_ZZM_TP7-101-0322	-5.35841	20.4681	CD4_C3
PD10_ZZM_TP7-114-0322	10.6171	-12.3793	CD4_C14
PD10_ZZM_TP7-12-0322	5.79328	-10.2806	CD4_C14
PD10_ZZM_TP7-123-0322	11.1606	-10.4533	CD4_C14
PD10_ZZM_TP7-125-0322	10.2397	-10.8719	CD4_C14
PD10_ZZM_TP7-151-0322	10.7263	-7.526	CD4_C14
PD10_ZZM_TP7-155-0322	8.94684	-11.5639	CD4_C14
PD10_ZZM_TP7-157-0322	8.01592	-7.36271	CD4_C14
PD10_ZZM_TP7-158-0322	10.5348	-10.0657	CD4_C14
PD10_ZZM_TP7-159-0322	23.5654	-11.593	CD8_C1
PD10_ZZM_TP7-16-0322	14.9563	-7.36761	CD4_C14
PD10_ZZM_TP7-169-0322	6.22158	-8.13178	CD4_C14
PD10_ZZM_TP7-175-0322	8.4468	-10.6136	CD4_C14
PD10_ZZM_TP7-177-0322	7.33334	-9.73352	CD4_C14
PD10_ZZM_TP7-182-0322	22.724	-12.2221	CD8_C1
PD10_ZZM_TP7-189-0322	11.3453	-14.5946	CD4_C14
PD10_ZZM_TP7-190-0322	10.1889	-21.2609	CD4_C14
PD10_ZZM_TP7-19-0322	15.312	-11.7483	CD4_C14
PD10_ZZM_TP7-22-0322	2.46227	-4.09597	CD4_C3
PD10_ZZM_TP7-26-0322	6.01369	-10.2824	CD4_C14
PD10_ZZM_TP7-27-0322	21.673	-12.9727	CD4_C14
PD10_ZZM_TP7-3-0322	15.4141	-9.59843	CD4_C14
PD10_ZZM_TP7-34-0322	6.44135	-12.6977	CD4_C14
PD10_ZZM_TP7-37-0322	12.1775	-8.34786	CD4_C14
PD10_ZZM_TP7-40-0322	4.32121	-14.5085	CD4_C14
PD10_ZZM_TP7-42-0322	7.95286	-12.9098	CD4_C14
PD10_ZZM_TP7-45-0322	37.4752	21.1063	CD4_C5
PD10_ZZM_TP7-47-0322	4.70575	-13.4393	CD4_C14
PD10_ZZM_TP7-48-0322	14.0564	-6.58495	CD4_C14
PD10_ZZM_TP7-53-0322	13.0606	-7.55034	CD4_C14
PD10_ZZM_TP7-6-0322	18.2841	-14.8625	CD4_C14
PD10_ZZM_TP7-62-0322	18.1456	-14.0392	CD4_C14
[truncated: 350 more rows]

## Sheet: FIgure 5C
site	AS_prob	AS_mean	AS_median	Cluster
chr6_31270085_31270209	1	0.620627	0.664	C3
chr6_31356442_31356687	0.993865	0.544414	0.540296	C3
chr2_111367575_111494884	0.288344	0.760807	0.7	C3
chr11_88312554_88334936	0.558282	0.593396	0.697674	C3
chr2_200859746_200861237	0.380368	0.577186	0.7	C3
chr6_31271348_31356687	0.993865	0.453145	0.45625	C3
chr2_111429620_111494884	0.288344	0.239193	0.2	C3
chr3_23917173_23917849	0.153374	0.460883	0.363636	C3
chr5_50666997_50667084	0.0184049	0.333333	0.2	C3
chr1_25243633_25245149	0.134969	0.447552	0.2	C3
chr17_80273404_80278763	0.171779	0.218736	0.2	C3
chr17_81891841_81894466	0	0	0.2	C3
chr20_41533570_41618339	0.141104	0.0709773	0.2	C3
chr6_31270085_31270209	1	0.170257	0.2	C4
chr6_31356442_31356687	1	0.233541	0.221106	C4
chr2_111367575_111494884	0.827586	0.386908	0.293367	C4
chr11_88312554_88334936	0.896552	0.462812	0.389215	C4
chr2_200859746_200861237	0.62069	0.126825	0.2	C4
chr6_31271348_31356687	1	0.766098	0.7	C4
chr2_111429620_111494884	0.827586	0.613092	0.7	C4
chr3_23917173_23917849	0.758621	0.808295	0.7	C4
chr5_50666997_50667084	0.275862	0.875	0.7	C4
chr1_25243633_25245149	0.37931	0.998024	0.7	C4
chr17_80273404_80278763	0.551724	0.739823	0.7	C4
chr17_81891841_81894466	0.344828	0.5	0.5	C4
chr20_41533570_41618339	0.241379	0.714286	0.7	C4

[truncated: 10 more sheets: Figure 6B, Figure 6C, Figure 6D, Fiugre S1A, Figure S4A, Figure S4B, Figure S4E, Figure S5C, Figure S5E, Figure S5F]
